# Supplementary material for: Aberrant Meiotic Prophase I Leads to Genic Male Sterility in the Novel TE5A Mutant of Brassica napus
Source: Sci Rep. 2016 Sep 27;6:33955. doi: 10.1038/srep33955 (PMC5037387; doi:10.1038/srep33955)
Supplement: Supplementary File 1 [file srep33955-s2.xls]

## Sheet: A1-VS-B1.GeneDiffExpFilter.xls.
Supplementary file 1: DEGs of B. napus between A1 and B1
geneID	geneLength	A1-Expression	B1-Expression	A1-RPKM	B1-RPKM	log2 Ratio(B1/A1)	Up-Down-Regulation(B1/A1)	P-value	FDR
Fna000068	285	100	49	16.0041	7.80068	-1.03677	Down	2.28e-05	0.000165838
Fna000110	348	26	316	3.40776	41.1992	3.59572	Up	2.03e-64	1.66e-62
Fna000112	642	30	107	2.13138	7.56188	1.82696	Up	1.91e-11	3.11e-10
Fna000155	1122	68	12	2.76434	0.485255	-2.51012	Down	6.04e-11	9.31e-10
Fna000184	1509	194	1864	5.86392	56.0451	3.25665	Up	0	0
Fna000185	573	11	206	0.875616	16.3115	4.21945	Up	8.61e-48	5.37e-46
Fna000186	495	6	37	0.552868	3.39139	2.61687	Up	1.03e-06	9.53e-06
Fna000191	753	2	41	0.121146	2.47042	4.34993	Up	1.25e-10	1.89e-09
Fna000200	1578	224	110	6.47465	3.16276	-1.03362	Down	2.33e-10	3.41e-09
Fna000224	2247	4	94	0.0811956	1.89804	4.54697	Up	1.58e-23	5.27e-22
Fna000253	888	0	18	0.001	0.919689	9.845	Up	4.01e-06	3.37e-05
Fna000269	1371	9	37	0.29942	1.22446	2.03191	Up	2.69e-05	0.00019327
Fna000277	279	245	116	40.0532	18.8641	-1.08628	Down	5.08e-12	8.71e-11
Fna000338	684	0	74	0.001	4.90859	12.2611	Up	6.45e-23	2.1e-21
Fna000369	996	4	27	0.183179	1.22994	2.74727	Up	2.06e-05	0.000151166
Fna000392	744	0	13	0.001	0.792778	9.63077	Up	0.000126663	0.00078365
Fna000398	945	0	21	0.001	1.00825	9.97764	Up	5.05e-07	4.92e-06
Fna000422	969	28	6	1.31798	0.280937	-2.23001	Down	0.000109811	0.000689539
Fna000468	1032	2	143	0.0883946	6.28691	6.15225	Up	3.5e-40	1.9e-38
Fna000491	294	27469	7529	4261.58	1161.91	-1.8749	Down	0	0
Fna000515	1110	67	575	2.75313	23.5032	3.09371	Up	2.61e-101	3.25e-99
Fna000551	1740	15203	5600	398.525	146.023	-1.44848	Down	0	0
Fna000569	4017	59	135	0.669924	1.5248	1.18655	Up	4.34e-08	4.87e-07
Fna000571	1629	25	4	0.699994	0.111409	-2.65148	Down	5.61e-05	0.00037578
Fna000574	2028	102	275	2.29408	6.15242	1.42324	Up	1.99e-19	5.51e-18
Fna000614	945	188	550	9.07406	26.4066	1.54108	Up	9.46e-42	5.29e-40
Fna000624	624	15	73	1.09643	5.30786	2.27531	Up	1.79e-10	2.66e-09
Fna000798	1134	60	377	2.41331	15.0838	2.64391	Up	4.14e-57	2.98e-55
Fna000803	1278	35	81	1.24914	2.87565	1.20295	Up	1.87e-05	0.000138867
Fna000873	1341	27	65	0.918355	2.19921	1.25986	Up	7.19e-05	0.000469547
Fna000932	1872	1755	567	42.7609	13.7423	-1.63767	Down	5.75e-142	9.34e-140
Fna000934	711	9	55	0.577362	3.50973	2.60381	Up	2.32e-09	3.03e-08
Fna000935	849	5	56	0.26862	2.99269	3.47781	Up	3.52e-12	6.13e-11
Fna001025	1485	57	137	1.75075	4.18577	1.25752	Up	7.67e-09	9.42e-08
Fna001041	978	9	40	0.419739	1.85568	2.14438	Up	6.12e-06	4.97e-05
Fna001072	885	18	1061	0.927694	54.3943	5.87366	Up	1.33e-285	3.54e-283
Fna001073	762	55	1184	3.29218	70.4982	4.42047	Up	7.01e-276	1.83e-273
Fna001075	582	0	14	0.001	1.09141	10.092	Up	6.35e-05	0.000420784
Fna001076	786	25	1268	1.45075	73.1944	5.65686	Up	0	0
Fna001077	789	169	3663	9.76979	210.64	4.43031	Up	0	0
Fna001159	966	771	290	36.4043	13.6208	-1.4183	Down	1.26e-51	8.35e-50
Fna001180	1161	167	378	6.56084	14.7721	1.17092	Up	1.02e-19	2.88e-18
Fna001187	267	42	111	7.17486	18.8622	1.39448	Up	1.85e-08	2.18e-07
Fna001220	1836	13	49	0.322958	1.21089	1.90665	Up	3.33e-06	2.84e-05
Fna001253	1053	2974	1452	128.821	62.5633	-1.04198	Down	6.45e-120	9.16e-118
Fna001273	1002	138	328	6.28184	14.8521	1.24141	Up	7.76e-19	2.09e-17
Fna001274	921	30	132	1.48572	6.50273	2.12988	Up	1.47e-16	3.49e-15
Fna001275	960	0	20	0.001	0.945235	9.88453	Up	1.01e-06	9.37e-06
Fna001335	2109	0	173	0.001	3.72178	11.8618	Up	1.32e-52	8.89e-51
Fna001336	2376	77	161	1.47815	3.0744	1.05651	Up	5.05e-08	5.63e-07
Fna001339	1482	1783	780	54.8755	23.8796	-1.20038	Down	8.49e-91	9.59e-89
Fna001365	1098	0	25	0.001	1.03304	10.0127	Up	3.19e-08	3.65e-07
Fna001370	585	141	503	10.9936	39.0116	1.82724	Up	2.37e-48	1.49e-46
Fna001372	339	290	651	39.0188	87.129	1.15898	Up	2.63e-32	1.2e-30
Fna001383	843	161	414	8.71111	22.282	1.35495	Up	1.56e-26	5.88e-25
Fna001385	1116	1	59	0.0408706	2.39866	5.87502	Up	6.28e-17	1.53e-15
Fna001396	1506	6	28	0.18172	0.843557	2.21477	Up	0.000124293	0.000771808
Fna001435	1500	41	162	1.24672	4.9001	1.97468	Up	2.82e-18	7.4e-17
Fna001462	1014	47	438	2.11415	19.5983	3.21258	Up	2.29e-80	2.32e-78
Fna001481	903	2	22	0.101022	1.10539	3.45181	Up	2.05e-05	0.0001511
Fna001483	1254	42	134	1.52766	4.84829	1.66615	Up	1.78e-12	3.18e-11
Fna001667	1695	386	1306	10.3871	34.9587	1.75086	Up	8.89e-116	1.24e-113
Fna001674	2616	0	13	0.001	0.225469	7.81679	Up	0.000126663	0.000784287
Fna001682	1143	0	15	0.001	0.595424	9.21777	Up	3.18e-05	0.000224671
Fna001691	675	119	49	8.04116	3.29362	-1.28773	Down	3.84e-08	4.35e-07
Fna001703	1215	9	40	0.337864	1.49371	2.14438	Up	6.12e-06	4.96e-05
Fna001785	987	26	78	1.20152	3.58557	1.57734	Up	2.5e-07	2.54e-06
Fna001788	1131	0	19	0.001	0.762206	9.57404	Up	2.01e-06	1.78e-05
Fna001794	870	1	23	0.0524271	1.19947	4.51594	Up	1.65e-06	1.48e-05
Fna001825	1623	113	52	3.17567	1.45367	-1.12736	Down	1.42e-06	1.29e-05
Fna001826	414	6	35	0.661038	3.83574	2.5367	Up	3.06e-06	2.63e-05
Fna001827	339	17	87	2.28731	11.644	2.34786	Up	1.2e-12	2.18e-11
Fna001909	2370	1821	410	35.0459	7.84904	-2.15866	Down	3.57e-213	8e-211
Fna001910	1005	11	56	0.499232	2.52815	2.3403	Up	1.44e-08	1.72e-07
Fna001929	1557	84	194	2.46074	5.6532	1.19997	Up	3.35e-11	5.31e-10
Fna001944	1992	418	957	9.57111	21.7974	1.18739	Up	1.81e-48	1.14e-46
Fna002006	504	24	160	2.17198	14.4036	2.72934	Up	6.01e-26	2.22e-24
Fna002041	513	22	359	1.95605	31.7511	4.02079	Up	1.62e-79	1.61e-77
Fna002049	1083	35	10	1.47406	0.418941	-1.81498	Down	0.000145757	0.000890224
Fna002139	1287	267	105	9.46255	3.70162	-1.35407	Down	9.65e-18	2.45e-16
Fna002159	2028	190	632	4.27328	14.1394	1.7263	Up	7.18e-56	5.07e-54
Fna002221	777	3063	1074	179.805	62.714	-1.51957	Down	4.77e-221	1.1e-218
Fna002227	2001	286	45	6.5192	1.02034	-2.67564	Down	1.48e-44	8.75e-43
Fna002242	492	28	6	2.59578	0.553309	-2.23001	Down	0.000109811	0.00068961
Fna002243	1557	93	41	2.72439	1.19475	-1.18923	Down	5.08e-06	4.19e-05
Fna002253	2895	27	65	0.425393	1.0187	1.25986	Up	7.19e-05	0.000469497
Fna002261	378	0	31	0.001	3.72093	11.8614	Up	5.07e-10	7.12e-09
Fna002264	450	0	42	0.001	4.23465	12.048	Up	2.55e-13	4.88e-12
Fna002284	1443	6841	56651	216.236	1781.24	3.0422	Up	0	0
Fna002314	1140	445	1042	17.8045	41.471	1.21986	Up	7.77e-55	5.41e-53
Fna002322	417	74	28	8.09415	3.04651	-1.40972	Down	3.55e-06	3.01e-05
Fna002328	1134	865	392	34.7919	15.6839	-1.14947	Down	4.39e-42	2.48e-40
Fna002329	561	0	32	0.001	2.58802	11.3376	Up	2.54e-10	3.69e-09
Fna002334	819	170	359	9.46761	19.888	1.07083	Up	1.73e-16	4.11e-15
Fna002335	1116	1	97	0.0408706	3.94356	6.59229	Up	4.08e-28	1.62e-26
Fna002353	513	52	17	4.6234	1.50353	-1.6206	Down	1.74e-05	0.000129969
Fna002368	1341	6	30	0.204079	1.01502	2.31431	Up	4.41e-05	0.000302068
Fna002423	1032	138	59	6.09923	2.5939	-1.2335	Down	1.02e-08	1.23e-07
Fna002454	1389	0	23	0.001	0.751289	9.55322	Up	1.27e-07	1.34e-06
Fna002523	648	659	223	46.3859	15.6139	-1.57086	Down	2.33e-51	1.54e-49
Fna002570	1155	23	86	0.908283	3.3783	1.89508	Up	7.16e-10	9.9e-09
Fna002580	2250	0	24	0.001	0.483961	8.91875	Up	6.37e-08	7.02e-07
Fna002585	252	2	79	0.361997	14.2235	5.29616	Up	1.73e-21	5.32e-20
Fna002618	1341	140	38	4.76184	1.28569	-1.88898	Down	3.03e-15	6.59e-14
Fna002637	732	6	33	0.373866	2.04543	2.45181	Up	9.01e-06	7.09e-05
Fna002638	864	16	69	0.84466	3.6234	2.1009	Up	3.7e-09	4.73e-08
Fna002642	1758	0	14	0.001	0.361319	8.49713	Up	6.35e-05	0.000420693
Fna002643	1959	71	413	1.6531	9.56526	2.53263	Up	1.56e-59	1.18e-57
Fna002709	1227	6334	21065	235.456	778.929	1.72604	Up	0	0
Fna002765	3162	150	54	2.16374	0.774842	-1.48155	Down	6.31e-12	1.07e-10
Fna002779	903	0	45	0.001	2.26103	11.1428	Up	3.21e-14	6.54e-13
Fna002780	675	4	55	0.270291	3.69692	3.77374	Up	1.04e-12	1.89e-11
Fna002796	1566	15	45	0.436893	1.30377	1.57734	Up	9.61e-05	0.000610935
Fna002803	819	50	106	2.78459	5.87223	1.07644	Up	7.33e-06	5.88e-05
Fna002851	1584	663	235	19.0912	6.73122	-1.50397	Down	1.44e-48	9.11e-47
Fna002874	570	5	47	0.400102	3.74114	3.22504	Up	7.93e-10	1.09e-08
Fna002982	861	46	8	2.43686	0.421568	-2.53118	Down	7.27e-08	7.95e-07
Fna003033	642	10	339	0.710461	23.9577	5.07559	Up	1.43e-86	1.54e-84
Fna003097	237	2	29	0.384908	5.55176	3.85036	Up	2.65e-07	2.69e-06
Fna003118	1356	19	349	0.639101	11.6774	4.19153	Up	1.28e-79	1.28e-77
Fna003334	3840	7	360	0.0831462	4.25356	5.67688	Up	1.48e-96	1.78e-94
Fna003335	3927	17	93	0.197453	1.07449	2.44407	Up	5.23e-14	1.05e-12
Fna003350	462	143	339	14.1179	33.2919	1.23765	Up	2.48e-19	6.86e-18
Fna003366	1998	17	73	0.388087	1.65771	2.09474	Up	1.39e-09	1.86e-08
Fna003373	1581	21	627	0.605847	17.9936	4.89238	Up	7.07e-156	1.23e-153
Fna003375	1509	168	46	5.07803	1.38309	-1.87638	Down	7.38e-18	1.89e-16
Fna003401	276	22	0	3.63571	0.001	-11.828	Down	2.24e-07	2.3e-06
Fna003402	609	61	364	4.56865	27.1185	2.56944	Up	1.65e-53	1.13e-51
Fna003403	1053	394	184	17.0665	7.92813	-1.10611	Down	6.15e-19	1.67e-17
Fna003405	1713	1075	6654	28.6238	176.241	2.62226	Up	0	0
Fna003415	1476	343	112	10.5994	3.44281	-1.62233	Down	9.32e-29	3.79e-27
Fna003446	813	15	353	0.841543	19.7	4.54901	Up	7.79e-85	8.22e-83
Fna003448	825	22	61	1.21631	3.35473	1.46368	Up	1.63e-05	0.000122431
Fna003456	1386	0	14	0.001	0.458296	8.84014	Up	6.35e-05	0.000420145
Fna003472	489	108	42	10.0737	3.89692	-1.37019	Down	3.98e-08	4.49e-07
Fna003516	366	33	7	4.11252	0.867757	-2.24466	Down	2.35e-05	0.000170973
Fna003528	1107	2513	1110	103.543	45.4943	-1.18647	Down	6.79e-125	1e-122
Fna003537	1554	603	7465	17.6987	217.952	3.62229	Up	0	0
Fna003538	924	91	236	4.49205	11.5883	1.36723	Up	5.6e-16	1.28e-14
Fna003544	198	1	34	0.230362	7.79103	5.07984	Up	1.18e-09	1.59e-08
Fna003556	606	3	49	0.2258	3.66864	4.02213	Up	6.25e-12	1.07e-10
Fna003562	282	1	24	0.161743	3.86139	4.57734	Up	8.57e-07	8.06e-06
Fna003578	294	0	81	0.001	12.5003	13.6097	Up	5.13e-25	1.82e-23
Fna003597	426	13	50	1.3919	5.32527	1.9358	Up	2.08e-06	1.84e-05
Fna003602	666	0	14	0.001	0.953751	9.89747	Up	6.35e-05	0.000421288
Fna003666	522	6806	1122	594.699	97.5222	-2.60836	Down	0	0
Fna003680	447	233	497	23.7752	50.4464	1.08529	Up	1.08e-22	3.49e-21
Fna003693	828	23	90	1.26699	4.93166	1.96067	Up	1.11e-10	1.68e-09
Fna003732	1590	2	106	0.0573731	3.02475	5.7203	Up	2.44e-29	1.01e-27
Fna003800	600	0	15	0.001	1.13428	10.1476	Up	3.18e-05	0.000224567
Fna003871	1530	34	5	1.01359	0.148272	-2.77316	Down	1.28e-06	1.17e-05
Fna003878	1404	51	17	1.65683	0.549368	-1.59258	Down	2.66e-05	0.000191502
Fna003882	510	135	53	12.0737	4.71506	-1.35652	Down	1.07e-09	1.46e-08
Fna003920	453	244	107	24.5678	10.7168	-1.19689	Down	9.56e-14	1.89e-12
Fna003935	1035	5	29	0.220346	1.27127	2.52843	Up	2.39e-05	0.000173202
Fna003954	498	118	365	10.8076	33.2541	1.62149	Up	2.69e-30	1.15e-28
Fna003968	594	49	18	3.76257	1.37489	-1.45241	Down	0.000119896	0.000747092
Fna004018	351	26	4	3.37864	0.517052	-2.70806	Down	3.19e-05	0.000225096
Fna004023	1671	0	15	0.001	0.407283	8.66989	Up	3.18e-05	0.000224593
Fna004045	1353	0	16	0.001	0.536542	9.06755	Up	1.6e-05	0.000120246
Fna004074	1371	625	1815	20.793	60.0649	1.53042	Up	2.37e-132	3.71e-130
Fna004105	936	49	12	2.38779	0.581683	-2.03737	Down	1.1e-06	1.01e-05
Fna004213	294	51	111	7.91222	17.13	1.11437	Up	2.36e-06	2.07e-05
Fna004226	750	16	96	0.973048	5.80753	2.57734	Up	3.15e-15	6.84e-14
Fna004242	1131	478	194	19.2771	7.78252	-1.30858	Down	4.7e-29	1.93e-27
Fna004245	1911	66	175	1.57528	4.15488	1.3992	Up	1.32e-12	2.39e-11
Fna004255	1632	38	258	1.06204	7.17267	2.75568	Up	2.45e-41	1.36e-39
Fna004266	672	7323	3487	497.044	235.431	-1.07807	Down	0	0
Fna004272	672	171	63	11.6065	4.25356	-1.44819	Down	5.32e-13	9.92e-12
Fna004300	3015	700	2485	10.5898	37.3956	1.8202	Up	1.57e-230	3.74e-228
Fna004302	1428	0	13	0.001	0.413044	8.69015	Up	0.000126663	0.000784446
Fna004364	2568	14	91	0.248661	1.60778	2.69282	Up	3.76e-15	8.12e-14
Fna004389	660	368	816	25.4319	56.0954	1.14124	Up	3.9e-39	2.07e-37
Fna004395	1626	8	34	0.224411	0.948723	2.07984	Up	4.51e-05	0.000307997
Fna004404	435	14	62	1.46796	6.46671	2.13922	Up	1.61e-08	1.91e-07
Fna004438	2604	23	58	0.402868	1.01057	1.3268	Up	9.61e-05	0.000611036
Fna004444	735	0	56	0.001	3.45686	11.7552	Up	1.61e-17	4.04e-16
Fna004462	3042	698	205	10.4658	3.05757	-1.77522	Down	2.68e-64	2.18e-62
Fna004489	1362	367	175	12.2904	5.82965	-1.07605	Down	4.9e-17	1.2e-15
Fna004497	918	44	11	2.18618	0.543665	-2.00762	Down	4.91e-06	4.06e-05
Fna004499	477	145	68	13.8652	6.46803	-1.10007	Down	8.35e-08	9.08e-07
Fna004503	615	13	80	0.964148	5.90196	2.61387	Up	4.32e-13	8.14e-12
Fna004517	978	8	153	0.373101	7.09796	4.24977	Up	5.23e-36	2.58e-34
Fna004527	1575	2	39	0.0579195	1.12348	4.27778	Up	4.55e-10	6.44e-09
Fna004528	2145	18	63	0.382755	1.33258	1.79973	Up	3.75e-07	3.73e-06
Fna004546	648	493	1090	34.7014	76.319	1.13705	Up	2.1e-51	1.38e-49
Fna004584	1401	549	258	17.8735	8.35531	-1.09706	Down	1.87e-25	6.78e-24
Fna004585	513	0	21	0.001	1.8573	10.859	Up	5.05e-07	4.91e-06
Fna004589	1062	2	49	0.0858976	2.0934	4.60709	Up	6.95e-13	1.29e-11
Fna004610	903	285	140	14.3957	7.03431	-1.03316	Down	8.76e-13	1.61e-11
Fna004634	657	42	411	2.91581	28.383	3.28306	Up	5.04e-77	4.84e-75
Fna004636	1398	45	116	1.46818	3.76471	1.35851	Up	1.72e-08	2.02e-07
Fna004641	1212	2	24	0.0752667	0.898442	3.57734	Up	6e-06	4.89e-05
Fna004685	516	2	27	0.176789	2.37408	3.74727	Up	9.3e-07	8.7e-06
Fna004718	1455	14	0	0.438875	0.001	-8.77767	Down	5.87e-05	0.000391794
Fna004737	1065	35	127	1.49897	5.41047	1.85178	Up	1.5e-13	2.93e-12
Fna004742	1137	21	2	0.842431	0.0798088	-3.39994	Down	3.4e-05	0.000238595
Fna004769	1374	31	364	1.02908	12.0198	3.54598	Up	4.02e-73	3.66e-71
Fna004783	1602	6	261	0.17083	7.39195	5.43532	Up	4.12e-69	3.58e-67
Fna004787	1359	2	142	0.0671253	4.74078	6.14213	Up	6.89e-40	3.73e-38
Fna004788	2394	186	448	3.54376	8.49054	1.26057	Up	9.86e-26	3.61e-24
Fna004807	1008	2	20	0.0904992	0.900224	3.31431	Up	6.95e-05	0.00045515
Fna004824	1380	1	50	0.0330519	1.64389	5.63624	Up	2.69e-14	5.5e-13
Fna004845	1515	12	409	0.36128	12.2488	5.08337	Up	3.09e-104	3.93e-102
Fna004851	1002	3	27	0.136562	1.22258	3.1623	Up	4.97e-06	4.11e-05
Fna004957	618	1137	3247	83.9165	238.383	1.50625	Up	8.59e-230	2.04e-227
Fna004991	1206	87	41	3.29039	1.54247	-1.09301	Down	3.75e-05	0.000261034
Fna004998	3051	146	70	2.18266	1.04097	-1.06816	Down	1.51e-07	1.59e-06
Fna005000	1467	118	440	3.66883	13.6083	1.8911	Up	1.86e-44	1.1e-42
Fna005031	714	248	610	15.8427	38.7626	1.29085	Up	1.1e-35	5.37e-34
Fna005041	1722	10	58	0.264876	1.52819	2.52843	Up	1.57e-09	2.09e-08
Fna005050	11049	84	269	0.346762	1.10461	1.67152	Up	1.11e-23	3.75e-22
Fna005059	1206	12	48	0.453847	1.80582	1.99238	Up	2.18e-06	1.92e-05
Fna005083	1011	307	647	13.8504	29.0358	1.06791	Up	2.39e-28	9.57e-27
Fna005097	636	74	188	5.30701	13.4116	1.33751	Up	1.22e-12	2.2e-11
Fna005098	588	30	4894	2.32712	377.631	7.34229	Up	0	0
Fna005100	528	0	123	0.001	10.5695	13.3676	Up	1.3e-37	6.62e-36
Fna005140	1329	33	98	1.13257	3.34566	1.56269	Up	8.94e-09	1.09e-07
Fna005156	2493	6	81	0.109775	1.47416	3.74727	Up	4.61e-18	1.19e-16
Fna005207	1011	1579	7737	71.2371	347.218	2.28514	Up	0	0
Fna005212	2001	32	455	0.729421	10.3168	3.8221	Up	1.18e-96	1.44e-94
Fna005249	1614	3	22	0.08478	0.618444	2.86685	Up	9.28e-05	0.000591514
Fna005356	354	5	29	0.644232	3.71686	2.52843	Up	2.39e-05	0.000173264
Fna005357	960	1	44	0.0475121	2.07952	5.45181	Up	1.5e-12	2.69e-11
Fna005366	1233	110	256	4.06916	9.42016	1.21102	Up	1.64e-14	3.41e-13
Fna005379	1077	0	23	0.001	0.968932	9.92025	Up	1.27e-07	1.34e-06
Fna005442	1320	82	7	2.83345	0.240605	-3.55782	Down	1.08e-17	2.72e-16
Fna005452	1056	5	32	0.215964	1.37489	2.67045	Up	4.59e-06	3.81e-05
Fna005470	3474	110	273	1.44424	3.56545	1.30378	Up	4.5e-17	1.1e-15
Fna005471	777	70	780	4.10915	45.5465	3.47043	Up	5.36e-152	9.23e-150
Fna005493	1218	86	220	3.22052	8.19514	1.34747	Up	1.07e-14	2.24e-13
Fna005497	1968	9	46	0.20859	1.06051	2.34602	Up	2.85e-07	2.87e-06
Fna005498	2118	27	69	0.581451	1.4781	1.34602	Up	1.66e-05	0.000124181
Fna005534	753	8	103	0.484586	6.20617	3.67888	Up	2.55e-22	8.08e-21
Fna005544	1182	10927	25220	421.657	968.075	1.19905	Up	0	0
Fna005550	582	2	25	0.156741	1.94894	3.63624	Up	3.23e-06	2.76e-05
Fna005569	1062	658	184	28.2603	7.86094	-1.846	Down	5.62e-64	4.54e-62
Fna005576	615	27	100	2.00246	7.37745	1.88135	Up	3.64e-11	5.74e-10
Fna005610	1590	34	101	0.975343	2.88208	1.56313	Up	5.25e-09	6.56e-08
Fna005623	1128	63	146	2.54746	5.87253	1.20492	Up	8.09e-09	9.9e-08
Fna005627	159	114	38	32.7027	10.8435	-1.59258	Down	2.76e-10	3.99e-09
Fna005687	1860	39	84	0.956373	2.04903	1.09929	Up	5e-05	0.00033838
Fna005804	984	201	2053	9.31701	94.6619	3.34485	Up	0	0
Fna005845	933	164	57	8.01748	2.77188	-1.53228	Down	1.72e-13	3.33e-12
Fna005887	501	194	97	17.662	8.78446	-1.00762	Down	7.74e-09	9.51e-08
Fna005893	903	39	97	1.96994	4.87377	1.30689	Up	5.71e-07	5.5e-06
Fna005908	1572	0	14	0.001	0.40407	8.65846	Up	6.35e-05	0.000419508
Fna005927	1653	0	23	0.001	0.631301	9.30218	Up	1.27e-07	1.35e-06
Fna005938	2232	6	34	0.122612	0.69114	2.49488	Up	5.27e-06	4.34e-05
Fna005972	318	424	195	60.8155	27.822	-1.12821	Down	7.21e-21	2.16e-19
Fna005982	1866	81	258	1.97993	6.2732	1.66376	Up	1.24e-22	3.98e-21
Fna005987	429	572	128	60.8155	13.5374	-2.16749	Down	1.48e-68	1.27e-66
Fna006001	843	52	153	2.81353	8.23465	1.54933	Up	8.57e-13	1.57e-11
Fna006005	1014	25	65	1.12455	2.90842	1.37089	Up	2.27e-05	0.000165079
Fna006038	1092	0	14	0.001	0.581683	9.18409	Up	6.35e-05	0.000421013
Fna006100	1506	110	548	3.33153	16.5096	2.30905	Up	1.62e-70	1.43e-68
Fna006112	984	141	330	6.53581	15.216	1.21915	Up	1.87e-18	4.95e-17
Fna006140	558	4	28	0.326965	2.2767	2.79973	Up	1.17e-05	9.02e-05
Fna006179	2604	3	57	0.0525479	0.993151	4.24031	Up	3.8e-14	7.72e-13
Fna006189	489	23	526	2.14533	48.8043	4.50774	Up	5.55e-125	8.24e-123
Fna006227	2115	212	2683	4.57194	57.5561	3.65409	Up	0	0
Fna006246	2244	45	131	0.914671	2.64868	1.53395	Up	5.17e-11	8.02e-10
Fna006331	540	0	19	0.001	1.5964	10.6406	Up	2.01e-06	1.79e-05
Fna006338	543	55	20	4.61996	1.67113	-1.46705	Down	3.96e-05	0.000273782
Fna006388	2217	16	805	0.329177	16.4745	5.64522	Up	1.05e-213	2.36e-211
Fna006425	3453	232	1976	3.06455	25.964	3.08277	Up	0	0
Fna006508	462	26	123	2.56689	12.0794	2.23445	Up	2.15e-16	5.08e-15
Fna006546	663	0	21	0.001	1.4371	10.4889	Up	5.05e-07	4.92e-06
Fna006553	1356	129	64	4.33916	2.14142	-1.01885	Down	2.07e-06	1.83e-05
Fna006581	441	1217	438	125.872	45.0627	-1.48195	Down	8.25e-86	8.76e-84
Fna006582	465	81	18	7.94525	1.75631	-2.17755	Down	5.18e-11	8.04e-10
Fna006594	534	60	167	5.1249	14.1892	1.46919	Up	6.67e-13	1.24e-11
Fna006606	1641	0	28	0.001	0.77416	9.59649	Up	4.02e-09	5.12e-08
Fna006681	1941	126	682	2.96088	15.9419	2.42873	Up	1.14e-92	1.32e-90
Fna006724	849	4	61	0.214896	3.25989	3.92312	Up	2.43e-14	4.99e-13
Fna006736	1761	117	243	3.03041	6.26078	1.04683	Up	2.92e-11	4.65e-10
Fna006737	588	23	68	1.78413	5.24702	1.55628	Up	1.89e-06	1.69e-05
Fna006778	243	3330	933	625.048	174.203	-1.84319	Down	0	0
Fna006797	450	25	62	2.53398	6.25116	1.30272	Up	6.95e-05	0.000455367
Fna006812	1059	110	949	4.73775	40.6585	3.10128	Up	1.83e-166	3.34e-164
Fna006839	435	45	107	4.71844	11.1603	1.24199	Up	4.41e-07	4.33e-06
Fna006845	1584	3098	44107	89.2076	1263.38	3.82398	Up	0	0
Fna006858	657	86	179	5.97047	12.3614	1.04993	Up	1.07e-08	1.3e-07
Fna006880	2109	123	257	2.66014	5.52889	1.05549	Up	5.72e-12	9.78e-11
Fna006905	1251	2	23	0.0729202	0.834165	3.51594	Up	1.11e-05	8.63e-05
Fna006927	513	3604	1068	320.437	94.4572	-1.76231	Down	0	0
Fna006986	801	1934	635	110.128	35.9685	-1.61438	Down	4.27e-153	7.39e-151
Fna006989	924	275	87	13.5749	4.27197	-1.66797	Down	3.01e-24	1.04e-22
Fna006996	708	4	32	0.257693	2.05068	2.99238	Up	1.17e-06	1.08e-05
Fna007056	465	12	112	1.17707	10.9281	3.21477	Up	1.21e-21	3.74e-20
Fna007070	1071	6	64	0.255527	2.71126	3.40742	Up	1.56e-13	3.03e-12
Fna007183	951	196	410	9.4005	19.5607	1.05715	Up	2.92e-18	7.63e-17
Fna007240	1071	7	59	0.298115	2.49945	3.06767	Up	1.53e-11	2.52e-10
Fna007250	2073	4	27	0.0880108	0.590943	2.74727	Up	2.06e-05	0.000151185
Fna007254	861	92	25	4.87371	1.3174	-1.88733	Down	1.77e-10	2.63e-09
Fna007255	1311	80	27	2.78332	0.93442	-1.57466	Down	1.65e-07	1.72e-06
Fna007274	597	0	17	0.001	1.29198	10.3354	Up	8e-06	6.37e-05
Fna007276	1248	49	1126	1.79084	40.936	4.51466	Up	5.88e-266	1.51e-263
Fna007299	1104	5	179	0.206574	7.3564	5.15427	Up	1.14e-46	7.02e-45
Fna007331	3465	1	23	0.0131635	0.301166	4.51594	Up	1.65e-06	1.48e-05
Fna007332	786	10	210	0.5803	12.1221	4.3847	Up	6.59e-50	4.26e-48
Fna007333	969	7	134	0.329496	6.27426	4.25111	Up	1.05e-31	4.71e-30
Fna007334	909	7	175	0.351245	8.73485	4.63624	Up	3.22e-43	1.86e-41
Fna007343	1689	30	6	0.810153	0.161177	-2.32955	Down	3.86e-05	0.000267141
Fna007364	2586	6	60	0.105827	1.0527	3.31431	Up	1.73e-12	3.09e-11
Fna007365	774	4	34	0.235719	1.99305	3.07984	Up	3.64e-07	3.63e-06
Fna007368	2613	11	40	0.192012	0.694547	1.85488	Up	3.89e-05	0.000269204
Fna007464	795	65	138	3.72925	7.87577	1.07854	Up	2.92e-07	2.94e-06
Fna007479	1350	15	98	0.506796	3.29362	2.7002	Up	2.94e-16	6.86e-15
Fna007505	2100	0	39	0.001	0.84261	9.71872	Up	2.02e-12	3.59e-11
Fna007506	1992	34	290	0.778511	6.60526	3.08483	Up	9.36e-52	6.21e-50
Fna007507	2010	42	104	0.953078	2.34757	1.3005	Up	2.47e-07	2.52e-06
Fna007531	1368	4	42	0.133367	1.39298	3.3847	Up	3.08e-09	3.98e-08
Fna007532	2385	4	192	0.0764975	3.65253	5.57734	Up	1.02e-51	6.74e-50
Fna007533	480	2	165	0.190048	15.5964	6.3587	Up	1.17e-46	7.21e-45
Fna007597	369	57	121	7.0457	14.8779	1.07835	Up	1.59e-06	1.43e-05
Fna007625	666	11	59	0.753345	4.01938	2.41559	Up	3e-09	3.88e-08
Fna007652	756	47	16	2.83564	0.960239	-1.56221	Down	7.09e-05	0.000463327
Fna007662	876	0	32	0.001	1.6574	10.6947	Up	2.54e-10	3.69e-09
Fna007665	1413	537	237	17.3343	7.61005	-1.18766	Down	4.26e-28	1.69e-26
Fna007668	339	0	72	0.001	9.63638	13.2343	Up	2.57e-22	8.12e-21
Fna007669	1239	0	49	0.001	1.79435	10.8092	Up	2.03e-15	4.45e-14
Fna007683	1563	48	163	1.40074	4.73162	1.75614	Up	6.73e-16	1.53e-14
Fna007704	849	193	84	10.3687	4.48903	-1.20776	Down	2.6e-11	4.17e-10
Fna007709	507	116	53	10.4358	4.74296	-1.13768	Down	8.58e-07	8.06e-06
Fna007719	966	29	5	1.36929	0.234841	-2.54367	Down	2.09e-05	0.000153389
Fna007724	1770	136	12	3.50462	0.307602	-3.51012	Down	3.49e-28	1.39e-26
Fna007746	741	22	92	1.35419	5.63314	2.05651	Up	1.7e-11	2.78e-10
Fna007749	2391	25	1	0.476909	0.0189759	-4.65148	Down	3.9e-07	3.87e-06
Fna007775	978	66	29	3.07808	1.34537	-1.19403	Down	0.000119136	0.000742734
Fna007790	1578	4	41	0.115619	1.17885	3.34993	Up	5.64e-09	7.03e-08
Fna007794	2481	4	49	0.0735375	0.896088	3.60709	Up	4.3e-11	6.72e-10
Fna007796	1554	1209	2945	35.4855	85.9836	1.27683	Up	1.05e-162	1.88e-160
Fna007802	2121	715	1811	15.3759	38.7399	1.33315	Up	1.23e-107	1.6e-105
Fna007828	588	68	30	5.27481	2.31486	-1.18819	Down	9.97e-05	0.000631326
Fna007990	1011	0	17	0.001	0.76292	9.57539	Up	8e-06	6.37e-05
Fna008039	1218	3	26	0.112344	0.968517	3.10786	Up	8.99e-06	7.07e-05
Fna008041	1380	22	63	0.727142	2.0713	1.51023	Up	7.33e-06	5.88e-05
Fna008067	1068	7368	3606	314.669	153.192	-1.03849	Down	1.71e-292	4.68e-290
Fna008085	1794	3	33	0.0762736	0.834589	3.45181	Up	1.34e-07	1.41e-06
Fna008188	993	4	121	0.183733	5.52863	4.91124	Up	3.32e-31	1.45e-29
Fna008192	507	0	19	0.001	1.70031	10.7316	Up	2.01e-06	1.79e-05
Fna008200	1950	0	16	0.001	0.372277	8.54023	Up	1.6e-05	0.000120112
Fna008203	834	3	26	0.164071	1.41445	3.10786	Up	8.99e-06	7.07e-05
Fna008210	270	1348	671	227.72	112.756	-1.01406	Down	5.05e-53	3.43e-51
Fna008225	522	111	48	9.69902	4.17207	-1.21707	Down	3.79e-07	3.77e-06
Fna008239	1233	8	77	0.295939	2.83341	3.25917	Up	1.83e-15	4.04e-14
Fna008241	3306	2356	5769	32.5048	79.1733	1.28436	Up	0	0
Fna008248	885	146	31	7.52463	1.58928	-2.24325	Down	2.12e-19	5.89e-18
Fna008254	1698	12	41	0.322344	1.09554	1.76497	Up	5.65e-05	0.000378419
Fna008264	447	27	377	2.75506	38.2662	3.79591	Up	6.27e-80	6.3e-78
Fna008265	1176	9	65	0.349068	2.50777	2.84482	Up	8.91e-12	1.49e-10
Fna008323	1077	44	127	1.86343	5.35019	1.52163	Up	1.31e-10	1.96e-09
Fna008334	744	14	175	0.858283	10.672	3.63624	Up	1.19e-36	5.94e-35
Fna008350	3045	165	662	2.47157	9.86397	1.99674	Up	7.31e-71	6.48e-69
Fna008370	1335	20	68	0.68332	2.31105	1.75791	Up	2.03e-07	2.09e-06
Fna008382	1968	19	91	0.440356	2.09796	2.25225	Up	1.36e-12	2.46e-11
Fna008390	765	70	26	4.17361	1.54203	-1.43646	Down	4.83e-06	4e-05
Fna008395	1041	94	215	4.11863	9.37063	1.18598	Up	4.62e-12	7.95e-11
Fna008489	891	4	51	0.204766	2.59701	3.6648	Up	1.25e-11	2.07e-10
Fna008560	306	6	28	0.894345	4.15162	2.21477	Up	0.000124293	0.000772122
Fna008566	1860	57	144	1.39778	3.51262	1.32941	Up	6.28e-10	8.74e-09
Fna008591	1065	16	77	0.685245	3.28037	2.25917	Up	6.82e-11	1.05e-09
Fna008618	756	1766	10844	106.548	650.802	2.61072	Up	0	0
Fna008631	624	51	143	3.72787	10.3976	1.47982	Up	2.35e-11	3.79e-10
Fna008640	978	2	19	0.0932753	0.881447	3.24031	Up	0.000127068	0.000784088
Fna008643	522	0	27	0.001	2.34679	11.1965	Up	8.02e-09	9.82e-08
Fna008657	498	2381	869	218.075	79.172	-1.46176	Down	9.77e-163	1.75e-160
Fna008662	3222	92	187	1.30238	2.63328	1.01571	Up	1.28e-08	1.53e-07
Fna008663	3219	180	385	2.55051	5.42651	1.08924	Up	5.05e-18	1.31e-16
Fna008669	1368	4	980	0.133367	32.5028	7.92902	Up	3.15e-285	8.32e-283
Fna008671	1374	13	242	0.431551	7.99116	4.2108	Up	8e-56	5.64e-54
Fna008673	276	54	15	8.92401	2.46583	-1.85562	Down	1.48e-06	1.34e-05
Fna008709	552	2	64	0.165259	5.26044	4.99238	Up	3.65e-17	8.97e-16
Fna008739	582	36	93	2.82134	7.25005	1.36161	Up	4.36e-07	4.29e-06
Fna008757	1959	6	104	0.139699	2.40869	4.10786	Up	2.4e-24	8.3e-23
Fna008792	1170	89	208	3.4696	8.06601	1.21709	Up	3.82e-12	6.63e-11
Fna008829	2049	942	2345	20.9693	51.9257	1.30817	Up	7.2e-135	1.14e-132
Fna008871	399	22	80	2.51493	9.097	1.85488	Up	4.76e-09	5.98e-08
Fna008900	777	0	34	0.001	1.98536	10.9552	Up	6.38e-11	9.81e-10
Fna008906	1035	27	224	1.18987	9.81949	3.04485	Up	7.89e-40	4.26e-38
Fna008914	456	12	51	1.20031	5.07442	2.07984	Up	5.08e-07	4.93e-06
Fna008929	630	160	76	11.5839	5.47336	-1.08162	Down	2.78e-08	3.21e-07
Fna008951	1269	0	24	0.001	0.858086	9.74498	Up	6.37e-08	7.02e-07
Fna008960	165	91	25	25.1555	6.87444	-1.87156	Down	2.81e-10	4.06e-09
Fna008992	768	2	73	0.11878	4.31264	5.1822	Up	9.37e-20	2.64e-18
Fna009018	723	18	55	1.13556	3.45148	1.60381	Up	1.23e-05	9.44e-05
Fna009027	987	25	71	1.15531	3.26379	1.49827	Up	2.18e-06	1.92e-05
Fna009054	531	4	62	0.34359	5.29759	3.94658	Up	1.29e-14	2.7e-13
Fna009062	555	16	46	1.31493	3.7605	1.51594	Up	0.000127319	0.000785478
Fna009076	774	40	713	2.35719	41.7955	4.14821	Up	7.04e-160	1.25e-157
Fna009077	570	118	1704	9.4424	135.636	3.84445	Up	0	0
Fna009079	774	39	599	2.29826	35.1129	3.93339	Up	1.61e-129	2.46e-127
Fna009126	1014	8	160	0.359855	7.15918	4.31431	Up	5.87e-38	3e-36
Fna009141	774	1	17	0.0589297	0.996527	4.07984	Up	7.98e-05	0.000516602
Fna009180	267	260	743	44.4158	126.258	1.50723	Up	4.61e-54	3.18e-52
Fna009199	621	67	144	4.92106	10.5209	1.09621	Up	1.1e-07	1.18e-06
Fna009200	327	8	961	1.11588	133.339	6.90077	Up	4.73e-272	1.23e-269
Fna009202	1275	52	2189	1.86024	77.8963	5.388	Up	0	0
Fna009203	354	1	419	0.128846	53.7022	8.70319	Up	4.71e-124	6.9e-122
Fna009204	516	28	380	2.47505	33.413	3.75488	Up	7.09e-80	7.11e-78
Fna009290	1086	14	74	0.587995	3.0916	2.39448	Up	3.54e-11	5.59e-10
Fna009366	1086	8	223	0.335997	9.31657	4.79328	Up	9.79e-56	6.89e-54
Fna009385	795	40	136	2.29492	7.76163	1.75791	Up	1.62e-13	3.15e-12
Fna009411	690	39	10	2.57805	0.657555	-1.9711	Down	2.2e-05	0.000160743
Fna009424	474	0	60	0.001	5.7432	12.4876	Up	1.02e-18	2.73e-17
Fna009448	819	2	71	0.111384	3.93329	5.14213	Up	3.54e-19	9.7e-18
Fna009455	1551	445	106	13.0865	3.10081	-2.07736	Down	5.71e-51	3.75e-49
Fna009479	726	59	126	3.70673	7.87436	1.08702	Up	8.2e-07	7.73e-06
Fna009505	1353	2123	993	71.5694	33.2991	-1.10386	Down	1.89e-94	2.23e-92
Fna009507	1401	8	136	0.260452	4.40435	4.07984	Up	2.66e-31	1.17e-29
Fna009513	1695	675	2929	18.1639	78.4027	2.10983	Up	0	0
Fna009521	2361	39	81	0.753432	1.55658	1.04683	Up	0.000129857	0.000799764
Fna009528	1047	1	18	0.0435641	0.780022	4.1623	Up	4.2e-05	0.000288595
Fna009547	1269	38	118	1.36583	4.21892	1.62709	Up	7.94e-11	1.21e-09
Fna009605	396	0	25	0.001	2.86435	11.484	Up	3.19e-08	3.64e-07
Fna009618	1164	0	22	0.001	0.857533	9.74405	Up	2.53e-07	2.58e-06
Fna009640	516	62	224	5.48047	19.6961	1.84554	Up	1.07e-22	3.46e-21
Fna009695	1968	0	15	0.001	0.345818	8.43387	Up	3.18e-05	0.000224619
Fna009702	450	79	197	8.00737	19.8625	1.31065	Up	8.11e-13	1.49e-11
Fna009707	486	65	229	6.10032	21.3787	1.80921	Up	1.37e-22	4.41e-21
Fna009713	1128	134	1273	5.4184	51.2036	3.24031	Up	3.79e-232	9.13e-230
Fna009789	1791	149	12	3.7946	0.303995	-3.64183	Down	1.16e-31	5.16e-30
Fna009830	951	313	634	15.012	30.2475	1.0107	Up	1.5e-25	5.45e-24
Fna009838	2088	3	29	0.0655339	0.630157	3.2654	Up	1.51e-06	1.36e-05
Fna009843	1485	48	101	1.47431	3.08586	1.06563	Up	1.42e-05	0.000108149
Fna009860	744	0	165	0.001	10.0622	13.2967	Up	3.31e-50	2.15e-48
Fna009862	852	194	527	10.3857	28.0642	1.43413	Up	3.49e-36	1.72e-34
Fna009869	1065	0	20	0.001	0.852043	9.73478	Up	1.01e-06	9.38e-06
Fna009870	1128	65	160	2.62833	6.43565	1.29194	Up	1.8e-10	2.67e-09
Fna009883	1431	6983	21315	222.576	675.814	1.60233	Up	0	0
Fna009897	1524	35	336	1.04751	10.0031	3.25541	Up	8.89e-63	7.03e-61
Fna009898	1308	1	43	0.0348713	1.49156	5.41864	Up	2.93e-12	5.14e-11
Fna009899	3264	2760	1367	38.5686	19.002	-1.02128	Down	7.11e-108	9.28e-106
Fna009968	1143	55	132	2.19478	5.23973	1.25541	Up	1.5e-08	1.79e-07
Fna009976	1317	107	41	3.70573	1.41247	-1.39154	Down	3.19e-08	3.65e-07
Fna009988	2217	10	2696	0.205736	55.1741	8.06706	Up	0	0
Fna010036	1173	97	198	3.7718	7.65858	1.02182	Up	4.02e-09	5.11e-08
Fna010040	693	24	293	1.57962	19.183	3.60217	Up	6.29e-60	4.8e-58
Fna010046	540	9	38	0.760194	3.1928	2.07038	Up	1.65e-05	0.000123558
Fna010073	1569	60	143	1.74423	4.13518	1.24536	Up	4.72e-09	5.93e-08
Fna010117	639	36	10	2.56967	0.710036	-1.85562	Down	9.15e-05	0.000584249
Fna010199	1026	15	99	0.666836	4.37793	2.71484	Up	1.69e-16	4.02e-15
Fna010201	1125	2	34	0.0810873	1.37122	4.07984	Up	1.12e-08	1.35e-07
Fna010202	1017	6	46	0.269095	2.05219	2.93098	Up	6.47e-09	8.02e-08
Fna010213	1173	0	32	0.001	1.23775	10.2735	Up	2.54e-10	3.7e-09
Fna010217	1038	2	35	0.0878836	1.52986	4.12166	Up	5.91e-09	7.35e-08
Fna010276	1410	633	295	20.4767	9.49258	-1.10911	Down	1.36e-29	5.68e-28
Fna010288	1038	0	43	0.001	1.87954	10.8762	Up	1.28e-13	2.51e-12
Fna010292	903	5	94	0.252556	4.72304	4.22504	Up	1.59e-22	5.08e-21
Fna010293	1062	0	49	0.001	2.0934	11.0316	Up	2.03e-15	4.45e-14
Fna010299	1755	93	206	2.41703	5.32563	1.13972	Up	5.44e-11	8.42e-10
Fna010310	1071	0	21	0.001	0.889633	9.79707	Up	5.05e-07	4.92e-06
Fna010366	1650	28	96	0.774015	2.63978	1.76999	Up	5.04e-10	7.11e-09
Fna010404	1032	111	38	4.9059	1.67065	-1.55411	Down	9.5e-10	1.3e-08
Fna010405	1650	0	32	0.001	0.879928	9.78124	Up	2.54e-10	3.69e-09
Fna010418	177	70	23	18.0385	5.89571	-1.61334	Down	6.37e-07	6.11e-06
Fna010434	504	91	26	8.23543	2.34058	-1.81498	Down	6.49e-10	9.02e-09
Fna010466	1476	1	16	0.0309022	0.49183	3.99238	Up	0.000151248	0.000919984
Fna010470	1542	148	298	4.37777	8.76825	1.00209	Up	1.18e-12	2.14e-11
Fna010581	1371	15	77	0.499033	2.54821	2.35227	Up	2.29e-11	3.7e-10
Fna010594	1476	6	97	0.185413	2.98172	4.00733	Up	2.03e-22	6.45e-21
Fna010614	1302	2	26	0.0700639	0.906032	3.69282	Up	1.74e-06	1.56e-05
Fna010627	1404	18	83	0.584764	2.68221	2.19749	Up	2.69e-11	4.31e-10
Fna010688	1464	196	448	6.10647	13.8841	1.18502	Up	1.71e-23	5.7e-22
Fna010702	2100	4	173	0.0868793	3.73773	5.42701	Up	3.38e-46	2.06e-44
Fna010703	420	2	112	0.217198	12.099	5.79973	Up	4.3e-31	1.87e-29
Fna010730	1392	1161	479	38.0424	15.6127	-1.28489	Down	2.7e-66	2.25e-64
Fna010739	1152	1	70	0.0395934	2.75694	6.12166	Up	3.72e-20	1.08e-18
Fna010748	798	4	30	0.22863	1.70569	2.89927	Up	3.72e-06	3.15e-05
Fna010770	1602	0	75	0.001	2.12412	11.0527	Up	3.23e-23	1.07e-21
Fna010830	1143	0	24	0.001	0.952678	9.89585	Up	6.37e-08	7.03e-07
Fna010878	1953	189	1219	4.41403	28.3193	2.68162	Up	1.27e-183	2.48e-181
Fna010879	1758	1	32	0.0259452	0.825871	4.99238	Up	4.43e-09	5.6e-08
Fna010883	1023	1813	725	80.8347	32.1546	-1.32995	Down	5.27e-108	6.89e-106
Fna010888	795	4	28	0.229492	1.59798	2.79973	Up	1.17e-05	9.02e-05
Fna010907	819	78	12	4.34396	0.664781	-2.70806	Down	2.5e-13	4.81e-12
Fna010919	618	0	14	0.001	1.02783	10.0054	Up	6.35e-05	0.000420922
Fna010938	459	68	31	6.75728	3.06429	-1.14089	Down	0.000164977	0.000994852
Fna010941	2436	15	269	0.28086	5.01021	4.15695	Up	2.33e-61	1.81e-59
Fna011003	1488	38	98	1.16481	2.98816	1.35916	Up	2.21e-07	2.27e-06
Fna011034	1305	104	461	3.63495	16.0277	2.14056	Up	2.15e-54	1.5e-52
Fna011105	1530	48	135	1.43095	4.00335	1.48423	Up	7.73e-11	1.18e-09
Fna011108	543	0	17	0.001	1.42046	10.4721	Up	8e-06	6.37e-05
Fna011116	513	515	1109	45.7894	98.0834	1.09899	Up	1.43e-49	9.14e-48
Fna011243	903	1	48	0.0505112	2.41176	5.57734	Up	1.03e-13	2.03e-12
Fna011244	1242	0	49	0.001	1.79001	10.8058	Up	2.03e-15	4.45e-14
Fna011272	1713	2	76	0.0532535	2.01297	5.24031	Up	1.27e-20	3.77e-19
Fna011279	1014	11	46	0.494801	2.05826	2.05651	Up	2.24e-06	1.97e-05
Fna011288	1425	24	295	0.768196	9.39266	3.61199	Up	1.85e-60	1.41e-58
Fna011296	1197	4	25	0.15242	0.947604	2.63624	Up	6.31e-05	0.000418879
Fna011307	984	462	3117	21.4152	143.722	2.74657	Up	0	0
Fna011316	402	3	50	0.340385	5.6432	4.05127	Up	3.31e-12	5.79e-11
Fna011385	1173	42	88	1.63315	3.40381	1.05949	Up	5.59e-05	0.000374598
Fna011499	1164	0	32	0.001	1.24732	10.2846	Up	2.54e-10	3.69e-09
Fna011509	783	11	313	0.640776	18.1369	4.82297	Up	6.08e-78	5.94e-76
Fna011553	360	44	12	5.57475	1.51238	-1.88209	Down	1.2e-05	9.25e-05
Fna011590	594	13	50	0.998234	3.81913	1.9358	Up	2.08e-06	1.84e-05
Fna011593	1620	372	972	10.4738	27.2228	1.37803	Up	1.43e-61	1.11e-59
Fna011594	999	0	25	0.001	1.13542	10.149	Up	3.19e-08	3.65e-07
Fna011602	744	74	733	4.53664	44.7005	3.30059	Up	1e-136	1.61e-134
Fna011659	381	29	74	3.47175	8.81227	1.34385	Up	8.34e-06	6.6e-05
Fna011677	450	502	1466	50.8823	147.81	1.5385	Up	4.34e-108	5.69e-106
Fna011695	486	186	887	17.4563	82.8073	2.24601	Up	2.44e-109	3.21e-107
Fna011708	1755	51	113	1.32547	2.92134	1.14013	Up	1.23e-06	1.13e-05
Fna011718	1395	0	33	0.001	1.0733	10.0678	Up	1.27e-10	1.91e-09
Fna011719	1038	3	36	0.131825	1.57357	3.57734	Up	2.13e-08	2.49e-07
Fna011721	1740	7	85	0.183495	2.21641	3.59441	Up	2.56e-18	6.73e-17
Fna011723	1668	50	156	1.36725	4.24336	1.63392	Up	6.11e-14	1.22e-12
Fna011734	1275	61	142	2.1822	5.05312	1.21139	Up	1.13e-08	1.36e-07
Fna011763	1380	55	126	1.81785	4.1426	1.1883	Up	1.18e-07	1.26e-06
Fna011768	1365	6540	2690	218.535	89.413	-1.28931	Down	0	0
Fna011777	1803	73	321	1.84673	8.07775	2.12898	Up	4.05e-38	2.08e-36
Fna011792	1002	2	52	0.0910411	2.3546	4.69282	Up	9.79e-14	1.93e-12
Fna011811	930	439	219	21.5306	10.6842	-1.01091	Down	2.81e-18	7.36e-17
Fna011815	618	4	142	0.295221	10.4251	5.14213	Up	3.11e-37	1.57e-35
Fna011826	495	0	19	0.001	1.74152	10.7661	Up	2.01e-06	1.78e-05
Fna011838	1047	139	35	6.05541	1.51671	-1.99728	Down	3.38e-16	7.86e-15
Fna011842	1554	42	120	1.23275	3.50358	1.50695	Up	5.63e-10	7.87e-09
Fna011862	894	194	60	9.89782	3.04505	-1.70064	Down	5.38e-18	1.39e-16
Fna011869	603	24	86	1.81539	6.47087	1.83368	Up	1.68e-09	2.23e-08
Fna011876	747	4	35	0.244239	2.12583	3.12166	Up	2.02e-07	2.08e-06
Fna011886	537	38	101	3.22764	8.53352	1.40266	Up	7.14e-08	7.83e-07
Fna011887	936	52	223	2.53398	10.8096	2.09284	Up	2.08e-26	7.81e-25
Fna011892	1521	197	548	5.90762	16.3468	1.46836	Up	7.52e-39	3.95e-37
Fna011960	765	78	1188	4.6506	70.459	3.9213	Up	1.29e-254	3.24e-252
Fna011978	1797	0	20	0.001	0.504967	8.98005	Up	1.01e-06	9.37e-06
Fna011996	1230	46	105	1.7058	3.87316	1.18306	Up	1.48e-06	1.34e-05
Fna012006	1344	7	67	0.23756	2.26181	3.25111	Up	1.37e-13	2.68e-12
Fna012062	1260	38	101	1.37559	3.63691	1.40266	Up	7.14e-08	7.83e-07
Fna012068	618	1280	2783	94.4707	204.318	1.11288	Up	4.29e-124	6.3e-122
Fna012102	2376	462	126	8.86892	2.40605	-1.88209	Down	1.36e-46	8.35e-45
Fna012107	1530	0	21	0.001	0.622743	9.28249	Up	5.05e-07	4.91e-06
Fna012108	540	0	56	0.001	4.70517	12.2	Up	1.61e-17	4.04e-16
Fna012111	270	2	19	0.337864	3.1928	3.24031	Up	0.000127068	0.000784565
Fna012191	2073	62	140	1.36417	3.06415	1.16747	Up	3.67e-08	4.16e-07
Fna012205	744	388	37	23.7867	2.25637	-3.39808	Down	1.42e-75	1.34e-73
Fna012228	666	22	2	1.50669	0.13625	-3.46705	Down	1.84e-05	0.000136299
Fna012243	1308	28	143	0.976395	4.96032	2.3449	Up	7.08e-20	2.01e-18
Fna012250	1203	7	35	0.265404	1.32003	2.31431	Up	9.69e-06	7.58e-05
Fna012376	780	122	58	7.13412	3.37376	-1.08038	Down	1.29e-06	1.18e-05
Fna012384	594	7	43	0.537511	3.28445	2.61129	Up	1.34e-07	1.41e-06
Fna012386	1317	145	460	5.02178	15.8472	1.65796	Up	6.24e-39	3.29e-37
Fna012387	777	647	223	37.9803	13.0216	-1.54434	Down	2.95e-49	1.88e-47
Fna012400	942	6	72	0.29052	3.46787	3.57734	Up	1.19e-15	2.67e-14
Fna012449	633	10	37	0.720563	2.65204	1.8799	Up	6.65e-05	0.000437881
Fna012476	924	1	22	0.0493632	1.08027	4.45181	Up	3.16e-06	2.7e-05
Fna012477	852	10	72	0.535348	3.83419	2.84038	Up	6.85e-13	1.27e-11
Fna012506	642	105	333	7.45984	23.5337	1.65751	Up	1.29e-28	5.19e-27
Fna012516	1215	720	2188	27.0291	81.7057	1.59592	Up	4.43e-169	8.31e-167
Fna012533	849	201	455	10.7985	24.3156	1.17105	Up	2.02e-23	6.73e-22
Fna012539	837	339	141	18.4735	7.64319	-1.27321	Down	2.99e-20	8.69e-19
Fna012607	1347	573	1829	19.4027	61.6066	1.66683	Up	1.13e-150	1.93e-148
Fna012621	1053	31	6	1.34279	0.258526	-2.37685	Down	2.27e-05	0.000165319
Fna012626	768	3914	993	232.453	58.6637	-1.9864	Down	0	0
Fna012627	864	107	225	5.64866	11.8154	1.06469	Up	8.7e-11	1.32e-09
Fna012679	312	269	808	39.3254	117.5	1.57913	Up	1.15e-62	9.11e-61
Fna012702	609	85	194	6.36615	14.4533	1.1829	Up	5.55e-11	8.58e-10
Fna012708	864	316	644	16.682	33.8184	1.01951	Up	2.8e-26	1.04e-24
Fna012738	1059	19	68	0.818339	2.91336	1.83191	Up	8.96e-08	9.7e-07
Fna012763	825	1047	4313	57.8853	237.196	2.03481	Up	0	0
Fna012765	1938	18	77	0.423637	1.80268	2.08924	Up	5.22e-10	7.32e-09
Fna012781	630	48	16	3.47517	1.15229	-1.59258	Down	4.65e-05	0.000316808
Fna012805	1344	280	118	9.50242	3.98349	-1.25426	Down	1.24e-16	2.97e-15
Fna012812	699	147	47	9.59214	3.05072	-1.6527	Down	1.73e-13	3.36e-12
Fna012815	657	41	136	2.84639	9.39193	1.72229	Up	3.54e-13	6.74e-12
Fna012824	1077	83	31	3.5151	1.30595	-1.42846	Down	6.96e-07	6.62e-06
Fna012825	846	122	43	6.57756	2.30611	-1.51209	Down	3.21e-10	4.62e-09
Fna012826	873	38	6	1.98539	0.31183	-2.67059	Down	4.96e-07	4.84e-06
Fna012836	387	218	96	25.6934	11.2549	-1.19084	Down	2.4e-12	4.23e-11
Fna012850	444	5	35	0.513644	3.57657	2.79973	Up	8.52e-07	8.01e-06
Fna012877	960	7	49	0.332585	2.31583	2.79973	Up	4.75e-09	5.97e-08
Fna012879	1626	2	70	0.0561028	1.95325	5.12166	Up	6.86e-19	1.86e-17
Fna012880	879	8	172	0.415123	8.87812	4.41864	Up	2.58e-41	1.43e-39
Fna012928	1338	2	37	0.0681788	1.25466	4.20183	Up	1.64e-09	2.18e-08
Fna012941	1779	0	39	0.001	0.994649	9.95804	Up	2.02e-12	3.59e-11
Fna012942	1905	48	103	1.14927	2.45315	1.09392	Up	7.56e-06	6.05e-05
Fna012955	714	0	27	0.001	1.71572	10.7446	Up	8.02e-09	9.83e-08
Fna012956	1770	5	76	0.128846	1.94815	3.91838	Up	1.46e-17	3.66e-16
Fna012959	4626	39	97	0.384534	0.951365	1.30689	Up	5.71e-07	5.5e-06
Fna013027	876	120	54	6.24817	2.79686	-1.15962	Down	3.7e-07	3.69e-06
Fna013034	1554	0	35	0.001	1.02188	9.997	Up	3.2e-11	5.09e-10
Fna013036	711	0	22	0.001	1.40389	10.4552	Up	2.53e-07	2.57e-06
Fna013048	576	3	121	0.23756	9.53112	5.32628	Up	2.1e-32	9.55e-31
Fna013049	1239	421	108	15.4984	3.95488	-1.97041	Down	3.38e-45	2.02e-43
Fna013051	2157	0	41	0.001	0.862412	9.75223	Up	5.08e-13	9.5e-12
Fna013061	465	38	216	3.7274	21.0757	2.49934	Up	1.98e-31	8.73e-30
Fna013064	2418	0	16	0.001	0.300224	8.22989	Up	1.6e-05	0.000120023
Fna013177	243	105	38	19.7087	7.0951	-1.47394	Down	1.06e-08	1.28e-07
Fna013214	393	644	288	74.7427	33.2492	-1.16861	Down	1.45e-32	6.66e-31
Fna013247	1569	85	1003	2.47099	29.0041	3.55309	Up	6.4e-199	1.35e-196
Fna013253	912	151	776	7.55192	38.6054	2.35389	Up	2.03e-101	2.54e-99
Fna013314	417	77	34	8.42229	3.69934	-1.18694	Down	3.47e-05	0.000242793
Fna013317	2040	9	97	0.201228	2.15736	3.42237	Up	6.14e-20	1.75e-18
Fna013325	705	0	15	0.001	0.965347	9.9149	Up	3.18e-05	0.000224853
Fna013333	1428	134	285	4.28008	9.0552	1.08111	Up	1.4e-13	2.74e-12
Fna013366	1047	36	111	1.56831	4.81014	1.61687	Up	3.48e-10	4.98e-09
Fna013381	366	23	3	2.8663	0.371896	-2.94622	Down	4.65e-05	0.000317069
Fna013411	1221	39	305	1.45688	11.3335	2.95964	Up	3.21e-52	2.15e-50
Fna013413	1230	4	331	0.14833	12.2097	6.36307	Up	1.79e-92	2.06e-90
Fna013424	846	104	227	5.6071	12.1741	1.11849	Up	1.18e-11	1.96e-10
Fna013444	1428	33	420	1.05405	13.3445	3.66223	Up	2.19e-86	2.34e-84
Fna013474	1149	70	20	2.77878	0.789753	-1.81498	Down	6.32e-08	6.98e-07
Fna013487	639	2	19	0.142759	1.34907	3.24031	Up	0.000127068	0.000784168
Fna013496	1473	17	66	0.526407	2.03293	1.94931	Up	3.99e-08	4.51e-07
Fna013505	273	20	63	3.34151	10.4703	1.64773	Up	1.78e-06	1.6e-05
Fna013511	1035	380	59	16.7463	2.58638	-2.69483	Down	4e-59	3e-57
Fna013526	2061	27	117	0.597532	2.57566	2.10786	Up	1.16e-14	2.43e-13
Fna013580	714	63	12	4.02455	0.762543	-2.39994	Down	8.72e-10	1.2e-08
Fna013582	405	317	114	35.7009	12.7712	-1.48307	Down	1.32e-23	4.42e-22
Fna013624	1050	1502	5061	65.2463	218.69	1.74492	Up	0	0
Fna013644	2544	1	19	0.0179291	0.338858	4.24031	Up	2.21e-05	0.000161076
Fna013645	1107	0	18	0.001	0.737745	9.52698	Up	4.01e-06	3.37e-05
Fna013647	714	182	63	11.6265	4.00335	-1.53814	Down	6.85e-15	1.46e-13
Fna013657	321	18706	8567	2657.98	1210.89	-1.13426	Down	0	0
Fna013659	969	5	44	0.235354	2.0602	3.12988	Up	4.68e-09	5.89e-08
Fna013672	990	9	232	0.414651	10.6325	4.68043	Up	3.59e-57	2.58e-55
Fna013680	1377	16	69	0.529982	2.27351	2.1009	Up	3.7e-09	4.73e-08
Fna013688	513	42	469	3.73428	41.4798	3.47351	Up	3.94e-92	4.5e-90
Fna013732	1326	31	79	1.06633	2.70312	1.34196	Up	4.2e-06	3.52e-05
Fna013756	1395	40	102	1.30786	3.31747	1.34288	Up	1.63e-07	1.7e-06
Fna013775	2049	96	30	2.137	0.664294	-1.68569	Down	1.66e-09	2.2e-08
Fna013776	288	24701	11040	3911.99	1739.23	-1.16945	Down	0	0
Fna013897	225	1	18	0.202718	3.6297	4.1623	Up	4.2e-05	0.00028866
Fna013898	627	1	84	0.0727458	6.07845	6.3847	Up	2.81e-24	9.68e-23
Fna013900	627	2	106	0.145492	7.67043	5.7203	Up	2.44e-29	1.01e-27
Fna013912	708	20	79	1.28846	5.06262	1.97423	Up	1.31e-09	1.76e-08
Fna013939	552	2	43	0.165259	3.53436	4.41864	Up	3.44e-11	5.43e-10
Fna013945	612	18	58	1.34152	4.29989	1.68043	Up	3.41e-06	2.9e-05
Fna013959	690	16	50	1.05766	3.28778	1.63624	Up	2.38e-05	0.000172848
Fna013970	963	28	6	1.32619	0.282687	-2.23001	Down	0.000109811	0.000689397
Fna013979	1752	246	1667	6.40437	43.1701	2.7529	Up	1.28e-257	3.25e-255
Fna013985	495	5	28	0.460723	2.56646	2.47781	Up	4.11e-05	0.000283206
Fna013991	1602	194	407	5.5235	11.5269	1.06135	Up	3.02e-18	7.89e-17
Fna014028	1542	1153	2424	34.1052	71.323	1.06438	Up	6.54e-101	8.1e-99
Fna014053	537	412	190	34.9944	16.0532	-1.12427	Down	3.24e-20	9.39e-19
Fna014069	624	1	54	0.0730955	3.92636	5.74727	Up	1.82e-15	4.03e-14
Fna014076	441	104	26	10.7565	2.67495	-2.00762	Down	1.52e-12	2.73e-11
Fna014077	255	180	53	32.1964	9.43011	-1.77155	Down	1.06e-17	2.68e-16
Fna014116	831	1	38	0.0548876	2.07474	5.24031	Up	8.25e-11	1.26e-09
Fna014122	975	45	142	2.10515	6.60792	1.65027	Up	5.59e-13	1.04e-11
Fna014124	1002	2	33	0.0910411	1.49426	4.03677	Up	2.11e-08	2.47e-07
Fna014205	2112	0	43	0.001	0.923753	9.85136	Up	1.28e-13	2.5e-12
Fna014228	684	0	17	0.001	1.12765	10.1391	Up	8e-06	6.37e-05
Fna014257	1851	313	1429	7.71282	35.0273	2.18315	Up	5.41e-169	1.01e-166
Fna014287	1827	39	81	0.973647	2.01154	1.04683	Up	0.000129857	0.000799845
Fna014321	552	248	111	20.4922	9.12358	-1.1674	Down	1.83e-13	3.56e-12
Fna014330	192	0	35	0.001	8.27081	13.0138	Up	3.2e-11	5.09e-10
Fna014339	564	203	100	16.4169	8.04456	-1.0291	Down	1.85e-09	2.44e-08
Fna014347	921	30	73	1.48572	3.59621	1.27531	Up	2.13e-05	0.000156247
Fna014396	1173	0	46	0.001	1.77927	10.7971	Up	1.61e-14	3.35e-13
Fna014402	813	3	28	0.168309	1.5626	3.21477	Up	2.74e-06	2.37e-05
Fna014489	1710	75	299	2.00051	7.93334	1.98756	Up	1.01e-32	4.65e-31
Fna014493	4242	833	4546	8.95674	48.6228	2.44059	Up	0	0
Fna014535	4365	642	1664	6.70851	17.2962	1.36639	Up	8.59e-103	1.08e-100
Fna014542	1539	10	52	0.296372	1.53301	2.37089	Up	3.79e-08	4.29e-07
Fna014547	864	92	200	4.85679	10.5026	1.11267	Up	2.33e-10	3.4e-09
Fna014564	2028	14	106	0.314873	2.37148	2.91294	Up	8.35e-19	2.25e-17
Fna014640	2145	3	52	0.0637925	1.09991	4.10786	Up	9.29e-13	1.7e-11
Fna014650	636	35	100	2.51007	7.13385	1.50695	Up	1.55e-08	1.84e-07
Fna014694	303	114	50	17.1608	7.48701	-1.19665	Down	3.79e-07	3.76e-06
Fna014696	528	7	33	0.604699	2.83571	2.22942	Up	2.72e-05	0.000195218
Fna014701	1080	9	69	0.380097	2.89872	2.93098	Up	9.14e-13	1.67e-11
Fna014748	1335	159	384	5.43239	13.0506	1.26446	Up	2.22e-22	7.03e-21
Fna014783	1077	17	78	0.71996	3.28594	2.19032	Up	1.17e-10	1.77e-09
Fna014784	816	16	60	0.894345	3.33613	1.89927	Up	2.73e-07	2.76e-06
Fna014796	528	36	9	3.10988	0.773374	-2.00762	Down	3.76e-05	0.000261367
Fna014812	465	13	75	1.27516	7.31795	2.52076	Up	6.44e-12	1.09e-10
Fna014859	177	15	52	3.86539	13.3294	1.78593	Up	4.56e-06	3.79e-05
Fna014878	330	13	85	1.79682	11.6865	2.70133	Up	2.78e-14	5.68e-13
Fna014897	663	67	160	4.60932	10.9493	1.24822	Up	5.35e-10	7.5e-09
Fna014936	1188	116	57	4.45366	2.17691	-1.03271	Down	5.37e-06	4.41e-05
Fna014939	1083	45	137	1.89522	5.73949	1.59856	Up	4.49e-12	7.74e-11
Fna014940	2214	981	240	20.21	4.9183	-2.03884	Down	1.16e-107	1.51e-105
Fna015010	1497	2	46	0.0609374	1.39417	4.51594	Up	4.91e-12	8.43e-11
Fna015038	486	27	80	2.53398	7.46853	1.55942	Up	2.2e-07	2.26e-06
Fna015040	753	3	21	0.18172	1.26534	2.79973	Up	0.00016468	0.00099385
Fna015043	867	2	34	0.105217	1.77927	4.07984	Up	1.12e-08	1.35e-07
Fna015045	1827	34	148	0.84882	3.6754	2.11437	Up	3.07e-18	8.02e-17
Fna015048	177	44	127	11.3385	32.5545	1.52163	Up	1.31e-10	1.96e-09
Fna015116	2811	83	37	1.34677	0.597203	-1.17321	Down	2.04e-05	0.000149988
Fna015123	960	123	419	5.84399	19.8027	1.76067	Up	1.31e-38	6.82e-37
Fna015140	804	213	2	12.0837	0.112864	-6.74233	Down	2.54e-61	1.97e-59
Fna015145	1827	51	113	1.27323	2.80622	1.14013	Up	1.23e-06	1.13e-05
Fna015180	1326	56	113	1.92628	3.86648	1.0052	Up	1.2e-05	9.23e-05
Fna015190	732	205	19	12.7737	1.17767	-3.43917	Down	4.6e-41	2.55e-39
Fna015198	1677	14	0	0.380777	0.001	-8.5728	Down	5.87e-05	0.000391837
Fna015214	954	45	181	2.15149	8.60818	2.00037	Up	1.44e-20	4.24e-19
Fna015220	1017	82	193	3.67763	8.61029	1.22728	Up	1.68e-11	2.75e-10
Fna015314	1491	16	518	0.489461	15.7628	5.00919	Up	1.19e-130	1.84e-128
Fna015326	1110	0	28	0.001	1.1445	10.1605	Up	4.02e-09	5.12e-08
Fna015389	2487	2	29	0.03668	0.529058	3.85036	Up	2.65e-07	2.69e-06
Fna015402	720	102	376	6.46165	23.6939	1.87454	Up	8.51e-38	4.34e-36
Fna015407	234	0	19	0.001	3.68399	11.8471	Up	2.01e-06	1.78e-05
Fna015425	408	33	215	3.68917	23.9089	2.69618	Up	6.28e-34	2.96e-32
Fna015446	891	2	29	0.102383	1.47673	3.85036	Up	2.65e-07	2.69e-06
Fna015487	600	21	113	1.59641	8.54493	2.42024	Up	1.48e-16	3.53e-15
Fna015524	1401	125	53	4.06956	1.7164	-1.24548	Down	4e-08	4.51e-07
Fna015574	675	68	225	4.59495	15.1238	1.7187	Up	8.5e-21	2.54e-19
Fna015580	1704	14	115	0.374743	3.06203	3.03051	Up	4.77e-21	1.44e-19
Fna015581	1299	2	99	0.0702257	3.45786	5.62174	Up	2.68e-27	1.03e-25
Fna015605	762	0	58	0.001	3.45346	11.7538	Up	4.05e-18	1.05e-16
Fna015616	2043	119	29	2.65677	0.644037	-2.04446	Down	1.86e-14	3.84e-13
Fna015698	975	5	157	0.233906	7.30594	4.96507	Up	2.38e-40	1.3e-38
Fna015699	987	0	58	0.001	2.6662	11.3806	Up	4.05e-18	1.05e-16
Fna015734	1146	227	928	9.03476	36.7405	2.02381	Up	2.4e-100	2.96e-98
Fna015761	1023	2173	715	96.8857	31.7111	-1.61129	Down	2.65e-171	4.99e-169
Fna015828	1491	95	207	2.90617	6.29903	1.11601	Up	1.02e-10	1.55e-09
Fna015829	1491	29	115	0.887147	3.49946	1.97989	Up	2.01e-13	3.88e-12
Fna015865	1020	281	932	12.5656	41.4569	1.72214	Up	2.77e-81	2.81e-79
Fna015937	978	12	67	0.559652	3.10826	2.47351	Up	1.39e-10	2.09e-09
Fna016004	660	3	22	0.207326	1.51238	2.86685	Up	9.28e-05	0.000591638
Fna016017	804	5	185	0.283654	10.4399	5.20183	Up	2.12e-48	1.33e-46
Fna016028	528	232	29	20.0415	2.49198	-3.00762	Down	5.48e-41	3.03e-39
Fna016079	1590	0	38	0.001	1.08435	10.0826	Up	4.03e-12	6.98e-11
Fna016084	1326	66	170	2.27026	5.81683	1.35738	Up	8.51e-12	1.43e-10
Fna016085	2973	122	469	1.87172	7.15746	1.93509	Up	1.05e-48	6.64e-47
Fna016130	201	59	24	13.3885	5.41747	-1.3053	Down	9.71e-05	0.000616777
Fna016133	285	0	20	0.001	3.18395	11.6366	Up	1.01e-06	9.39e-06
Fna016137	702	319	3706	20.7266	239.524	3.53061	Up	0	0
Fna016139	963	1	53	0.0473641	2.49707	5.7203	Up	3.58e-15	7.74e-14
Fna016150	1650	14	75	0.387008	2.06233	2.41384	Up	2.1e-11	3.4e-10
Fna016172	1029	25	4	1.10815	0.17637	-2.65148	Down	5.61e-05	0.000375738
Fna016183	201	110	444	24.9616	100.223	2.00544	Up	2.36e-48	1.48e-46
Fna016184	276	6	35	0.991557	5.75361	2.5367	Up	3.06e-06	2.63e-05
Fna016205	777	116	57	6.80946	3.3284	-1.03271	Down	5.37e-06	4.41e-05
Fna016212	1200	1226	2816	46.5999	106.471	1.19207	Up	6.38e-140	1.03e-137
Fna016227	375	37	86	4.50035	10.4052	1.20919	Up	9.47e-06	7.42e-05
Fna016232	1134	32	8	1.2871	0.32008	-2.00762	Down	0.000104882	0.000661449
Fna016269	255	126	328	22.5375	58.3599	1.37265	Up	9.66e-22	3e-20
Fna016272	1335	7	32	0.239162	1.08755	2.18502	Up	4.53e-05	0.000309555
Fna016329	489	16	50	1.4924	4.63919	1.63624	Up	2.38e-05	0.000172868
Fna016347	822	2736	546	151.817	30.1371	-2.33272	Down	0	0
Fna016352	768	18	91	1.06902	5.37603	2.33025	Up	4.62e-13	8.69e-12
Fna016355	1374	64	157	2.12456	5.18435	1.287	Up	3.01e-10	4.34e-09
Fna016376	171	7	30	1.86714	7.95988	2.09191	Up	0.000123918	0.000769875
Fna016377	156	0	13	0.001	3.78094	11.8845	Up	0.000126663	0.000783491
Fna016392	288	36	80	5.70145	12.6031	1.14438	Up	4.37e-05	0.000299378
Fna016418	477	19	71	1.81681	6.75338	1.8942	Up	2.27e-08	2.64e-07
Fna016423	813	15	88	0.841543	4.91104	2.54492	Up	6.85e-14	1.37e-12
Fna016428	933	11	39	0.537757	1.89655	1.81835	Up	6.17e-05	0.00041027
Fna016441	804	920	324	52.1924	18.284	-1.51326	Down	2.6e-67	2.19e-65
Fna016444	921	485	195	24.0191	9.6063	-1.32213	Down	6.67e-30	2.82e-28
Fna016450	708	0	15	0.001	0.961256	9.90878	Up	3.18e-05	0.000224775
Fna016451	468	0	20	0.001	1.93894	10.9211	Up	1.01e-06	9.39e-06
Fna016499	960	0	20	0.001	0.945235	9.88453	Up	1.01e-06	9.37e-06
Fna016521	891	153	312	7.8323	15.8876	1.02039	Up	1.56e-13	3.03e-12
Fna016611	1212	100	216	3.76333	8.08597	1.10341	Up	6.01e-11	9.27e-10
Fna016634	2940	8	65	0.124113	1.00311	3.01475	Up	2.11e-12	3.73e-11
Fna016660	1071	107	345	4.5569	14.6154	1.68136	Up	3.63e-30	1.55e-28
Fna016662	681	54	162	3.61678	10.7932	1.57734	Up	8.84e-14	1.75e-12
Fna016669	930	2321	31874	113.833	1555.02	3.77194	Up	0	0
Fna016677	2112	0	35	0.001	0.751892	9.55438	Up	3.2e-11	5.08e-10
Fna016678	1428	794	352	25.3611	11.184	-1.18118	Down	2.05e-40	1.12e-38
Fna016698	2067	33	86	0.728197	1.88773	1.37425	Up	1e-06	9.35e-06
Fna016714	2502	200	666	3.64601	12.0773	1.7279	Up	7.4e-59	5.52e-57
Fna016719	837	34	8	1.8528	0.433656	-2.09508	Down	3.9e-05	0.000269739
Fna016751	2112	129	62	2.78594	1.33192	-1.06465	Down	8.62e-07	8.1e-06
Fna016812	750	10	85	0.608155	5.14208	3.07984	Up	3.93e-16	9.1e-15
Fna016821	840	5	162	0.271498	8.75018	5.0103	Up	8.78e-42	4.92e-40
Fna016827	744	43	920	2.63616	56.1043	4.4116	Up	1.8e-214	4.09e-212
Fna016830	1248	4293	1569	156.9	57.0413	-1.45976	Down	3.46e-291	9.38e-289
Fna016843	414	2107	481	232.134	52.714	-2.1387	Down	1.77e-243	4.37e-241
Fna016848	849	82	40	4.40536	2.13763	-1.04325	Down	0.000117237	0.000732392
Fna016868	192	3	44	0.712681	10.3976	3.86685	Up	1.47e-10	2.19e-09
Fna016906	1635	50	148	1.39485	4.107	1.55798	Up	1.64e-12	2.94e-11
Fna016909	1767	577	2116	14.8941	54.3326	1.86708	Up	1.74e-203	3.76e-201
Fna016920	2544	167	383	2.99416	6.83066	1.18988	Up	1.97e-20	5.76e-19
Fna016931	1140	66	147	2.64067	5.85051	1.14766	Up	2.6e-08	3e-07
Fna016941	228	5	256	1.00025	50.9432	5.67045	Up	5.3e-69	4.58e-67
Fna016985	243	69	27	12.9514	5.04126	-1.36126	Down	1.31e-05	0.000100471
Fna016990	948	28	77	1.34718	3.68522	1.45181	Up	1.43e-06	1.3e-05
Fna017012	1161	4	51	0.157146	1.99305	3.6648	Up	1.25e-11	2.07e-10
Fna017039	1278	43	126	1.53466	4.47323	1.54339	Up	9.96e-11	1.51e-09
Fna017040	1770	88	214	2.2677	5.48557	1.27441	Up	2.82e-13	5.4e-12
Fna017074	2109	84	978	1.81668	21.0399	3.53375	Up	4.13e-193	8.47e-191
Fna017086	1263	6	58	0.216682	2.08356	3.2654	Up	5.71e-12	9.78e-11
Fna017105	525	258	543	22.4148	46.9269	1.06596	Up	5.54e-24	1.89e-22
Fna017113	1062	0	39	0.001	1.66618	10.7023	Up	2.02e-12	3.59e-11
Fna017114	393	2	43	0.23212	4.96429	4.41864	Up	3.44e-11	5.44e-10
Fna017127	1308	2	24	0.0697425	0.832501	3.57734	Up	6e-06	4.89e-05
Fna017129	264	175	372	30.235	63.9323	1.08033	Up	2.96e-17	7.32e-16
Fna017168	972	0	16	0.001	0.746853	9.54468	Up	1.6e-05	0.000120275
Fna017224	1245	90	40	3.29723	1.45771	-1.17755	Down	8.53e-06	6.74e-05
Fna017236	1632	162	77	4.52762	2.14068	-1.08068	Down	2.33e-08	2.71e-07
Fna017244	1491	1	20	0.0305913	0.608602	4.31431	Up	1.16e-05	8.95e-05
Fna017314	777	8276	4139	485.819	241.688	-1.00727	Down	0	0
Fna017320	2001	579	45	13.198	1.02034	-3.69319	Down	4.07e-120	5.81e-118
Fna017350	2643	0	21	0.001	0.360498	8.49385	Up	5.05e-07	4.91e-06
Fna017355	1911	109	625	2.6016	14.8389	2.51191	Up	2.1e-88	2.32e-86
Fna017386	1008	1601	3285	72.4446	147.862	1.0293	Up	6.6e-129	1e-126
Fna017394	480	24	72	2.28058	6.8057	1.57734	Up	7.3e-07	6.94e-06
Fna017430	327	0	23	0.001	3.19125	11.6399	Up	1.27e-07	1.35e-06
Fna017436	1047	0	29	0.001	1.2567	10.2954	Up	2.02e-09	2.66e-08
Fna017460	948	0	19	0.001	0.90934	9.82868	Up	2.01e-06	1.78e-05
Fna017481	1518	592	280	17.7879	8.36888	-1.08779	Down	5.69e-27	2.17e-25
Fna017497	279	107	49	17.4926	7.96844	-1.13438	Down	2.42e-06	2.12e-05
Fna017516	1044	0	32	0.001	1.39069	10.4416	Up	2.54e-10	3.69e-09
Fna017540	759	646	1790	38.821	107.002	1.46273	Up	3.32e-122	4.79e-120
Fna017665	1488	0	15	0.001	0.457372	8.83722	Up	3.18e-05	0.00022514
Fna017682	423	1	47	0.107829	5.04126	5.54697	Up	2.01e-13	3.88e-12
Fna017683	1530	34	98	1.01359	2.90614	1.51963	Up	1.77e-08	2.08e-07
Fna017733	420	3723	8536	404.314	922.118	1.18947	Up	0	0
Fna017741	1302	4	57	0.140128	1.9863	3.82527	Up	2.99e-13	5.71e-12
Fna017798	519	1	21	0.0878836	1.83583	4.3847	Up	6.05e-06	4.92e-05
Fna017829	777	114	46	6.69205	2.68607	-1.31695	Down	4.39e-08	4.93e-07
Fna017862	2265	8	40	0.161101	0.801259	2.31431	Up	2.15e-06	1.89e-05
Fna017866	1143	8	68	0.319241	2.69926	3.07984	Up	3.69e-13	6.99e-12
Fna017891	1221	0	26	0.001	0.966137	9.91608	Up	1.6e-08	1.9e-07
Fna017964	1944	122	265	2.86246	6.18487	1.11149	Up	3.03e-13	5.78e-12
Fna017966	1005	248	667	11.2554	30.1121	1.41973	Up	1.08e-44	6.4e-43
Fna017992	1038	17	98	0.747011	4.28361	2.51963	Up	3.67e-15	7.94e-14
Fna018053	435	6	68	0.629126	7.09253	3.49488	Up	1.38e-14	2.87e-13
Fna018062	1551	1	208	0.0294079	6.08461	7.69282	Up	4.44e-61	3.43e-59
Fna018133	975	22	394	1.02919	18.3347	4.155	Up	3.72e-89	4.16e-87
Fna018152	501	157	1585	14.2935	143.54	3.32803	Up	9.02e-296	2.49e-293
Fna018192	1326	11	335	0.378377	11.4626	4.92096	Up	3.19e-84	3.33e-82
Fna018239	1242	223	1030	8.18952	37.6268	2.19991	Up	1.71e-123	2.49e-121
Fna018272	3630	2	20	0.0251304	0.24998	3.31431	Up	6.95e-05	0.000455297
Fna018275	1092	37	105	1.54545	4.36263	1.49717	Up	7.98e-09	9.78e-08
Fna018279	909	10	52	0.501778	2.5955	2.37089	Up	3.79e-08	4.29e-07
Fna018281	1116	4	40	0.163482	1.62621	3.31431	Up	1.03e-08	1.25e-07
Fna018298	1845	1440	12533	35.5993	308.205	3.11397	Up	0	0
Fna018359	1260	2	35	0.0723994	1.26031	4.12166	Up	5.91e-09	7.34e-08
Fna018360	597	7	60	0.53481	4.55993	3.09191	Up	8.52e-12	1.43e-10
Fna018368	690	2	32	0.132208	2.10418	3.99238	Up	3.99e-08	4.5e-07
Fna018369	615	0	38	0.001	2.80343	11.453	Up	4.03e-12	6.99e-11
Fna018396	2679	507	225	8.63199	3.81058	-1.17968	Down	2.38e-26	8.9e-25
Fna018401	717	60	22	3.81687	1.39215	-1.45508	Down	1.96e-05	0.000144891
Fna018418	1152	0	40	0.001	1.57539	10.6215	Up	1.01e-12	1.85e-11
Fna018615	768	170	686	10.0963	40.527	2.00505	Up	9.25e-74	8.49e-72
Fna018623	972	239	625	11.2152	29.1739	1.37922	Up	2.95e-40	1.61e-38
Fna018633	375	50	111	6.08155	13.4299	1.14294	Up	1.46e-06	1.32e-05
Fna018639	1689	8	32	0.216041	0.85961	1.99238	Up	0.000120041	0.000747689
Fna018663	1680	32	328	0.868793	8.85821	3.34993	Up	6.59e-63	5.23e-61
Fna018674	1002	2	57	0.0910411	2.581	4.82527	Up	3.68e-15	7.96e-14
Fna018783	1095	0	42	0.001	1.74027	10.7651	Up	2.55e-13	4.89e-12
Fna018788	423	48	244	5.17579	26.1716	2.33815	Up	9.21e-33	4.25e-31
Fna018794	3048	24	153	0.359147	2.2775	2.6648	Up	2.83e-24	9.75e-23
Fna018795	459	162	497	16.0982	49.1275	1.60963	Up	2.96e-40	1.61e-38
Fna018801	1398	20	280	0.652527	9.08724	3.79973	Up	8.45e-60	6.42e-58
Fna018802	2061	0	23	0.001	0.506327	8.98393	Up	1.27e-07	1.35e-06
Fna018805	1095	16	54	0.666471	2.23749	1.74727	Up	4.17e-06	3.49e-05
Fna018808	822	1	26	0.0554886	1.4351	4.69282	Up	2.31e-07	2.37e-06
Fna018810	2178	42	91	0.879563	1.89568	1.10786	Up	2.14e-05	0.000156842
Fna018811	1926	1	25	0.023682	0.588932	4.63624	Up	4.46e-07	4.38e-06
Fna018816	2004	8	397	0.182082	8.98823	5.62537	Up	5.9e-106	7.61e-104
Fna018825	867	135	330	7.10215	17.2694	1.28189	Up	7.78e-20	2.21e-18
Fna018832	3966	15	87	0.17251	0.995286	2.52843	Up	1.17e-13	2.3e-12
Fna018835	984	19	426	0.880712	19.6425	4.47916	Up	4.09e-101	5.08e-99
Fna018842	1596	0	13	0.001	0.369566	8.52969	Up	0.000126663	0.000785084
Fna018844	1605	1	26	0.0284185	0.734987	4.69282	Up	2.31e-07	2.37e-06
Fna018848	1287	0	16	0.001	0.564057	9.1397	Up	1.6e-05	0.000120097
Fna018849	243	0	17	0.001	3.17412	11.6321	Up	8e-06	6.37e-05
Fna018850	1248	6	100	0.219287	3.63552	4.05127	Up	3.04e-23	1e-21
Fna018851	2220	3	100	0.0616373	2.04375	5.05127	Up	2.4e-26	8.97e-25
Fna018852	4674	10	92	0.0975858	0.893059	3.19401	Up	6.47e-18	1.67e-16
Fna018853	10761	13	191	0.0551018	0.805308	3.86937	Up	8.22e-42	4.61e-40
Fna018858	303	33	7	4.9676	1.04818	-2.24466	Down	2.35e-05	0.000170993
Fna018867	345	1661	414	219.597	54.4456	-2.01197	Down	6.75e-178	1.29e-175
Fna018959	894	0	17	0.001	0.862765	9.75282	Up	8e-06	6.37e-05
Fna018970	3729	99	43	1.21093	0.523187	-1.21071	Down	1.8e-06	1.61e-05
Fna018972	375	67	8	8.14927	0.967921	-3.07371	Down	4.8e-13	9.02e-12
Fna018978	1074	0	13	0.001	0.549187	9.10115	Up	0.000126663	0.000782856
Fna018998	990	0	31	0.001	1.42072	10.4724	Up	5.07e-10	7.14e-09
Fna019006	1335	1	65	0.034166	2.20909	6.01475	Up	1.09e-18	2.93e-17
Fna019029	564	124	754	10.0281	60.656	2.5966	Up	2.6e-110	3.46e-108
Fna019055	3663	14	113	0.174328	1.39966	3.0052	Up	1.51e-20	4.46e-19
Fna019060	759	60	19	3.60566	1.13578	-1.66658	Down	2.44e-06	2.13e-05
Fna019097	2640	0	288	0.001	4.9496	12.2731	Up	4.31e-87	4.68e-85
Fna019118	978	4	27	0.186551	1.25258	2.74727	Up	2.06e-05	0.000151203
Fna019123	801	0	64	0.001	3.62517	11.8238	Up	6.43e-20	1.83e-18
Fna019140	450	3	22	0.304077	2.21815	2.86685	Up	9.28e-05	0.000591823
Fna019182	381	49	16	5.86606	1.90536	-1.62233	Down	3.04e-05	0.000215477
Fna019190	786	25	69	1.45075	3.98298	1.45705	Up	4.82e-06	3.99e-05
Fna019193	591	2	55	0.154354	4.22237	4.77374	Up	1.37e-14	2.86e-13
Fna019205	1008	136	287	6.15395	12.9182	1.06982	Up	1.85e-13	3.59e-12
Fna019211	1770	38	84	0.979232	2.15321	1.13677	Up	3.09e-05	0.000219211
Fna019215	2685	2	22	0.0339751	0.371757	3.45181	Up	2.05e-05	0.000151136
Fna019222	1170	72	493	2.80687	19.118	2.7679	Up	6.86e-78	6.68e-76
Fna019239	426	57	294	6.10296	31.3126	2.35916	Up	1.46e-39	7.85e-38
Fna019265	1527	3	25	0.0896102	0.742818	3.05127	Up	1.62e-05	0.000121665
Fna019276	771	40	11	2.36636	0.647321	-1.87012	Down	3.31e-05	0.000232369
Fna019404	1566	2090	17768	60.8737	514.788	3.08009	Up	0	0
Fna019436	1713	26	112	0.692295	2.96648	2.09929	Up	4.98e-14	1.01e-12
Fna019443	657	34	96	2.36042	6.6296	1.48988	Up	3.93e-08	4.44e-07
Fna019470	1455	108	354	3.3856	11.0388	1.7051	Up	1.69e-31	7.5e-30
Fna019477	1350	0	33	0.001	1.10908	10.1151	Up	1.27e-10	1.92e-09
Fna019481	594	2	24	0.153574	1.83318	3.57734	Up	6e-06	4.89e-05
Fna019491	1191	17	0	0.651047	0.001	-9.34662	Down	7.27e-06	5.84e-05
Fna019494	2202	0	42	0.001	0.865393	9.75721	Up	2.55e-13	4.88e-12
Fna019497	885	238	538	12.2662	27.5816	1.16902	Up	2.48e-27	9.58e-26
Fna019500	360	1568	32973	198.664	4155.63	4.38667	Up	0	0
Fna019528	912	2	45	0.100025	2.23872	4.48423	Up	9.39e-12	1.57e-10
Fna019557	1188	65	28	2.49558	1.06936	-1.22263	Down	0.000100135	0.000634
Fna019597	282	10	59	1.61743	9.49258	2.55309	Up	9.14e-10	1.25e-08
Fna019662	669	380	98	25.9079	6.64632	-1.96277	Down	9.38e-41	5.17e-39
Fna019670	777	42	139	2.46549	8.11662	1.719	Up	2.1e-13	4.04e-12
Fna019683	912	1	63	0.0500127	3.1342	5.96966	Up	4.23e-18	1.1e-16
Fna019725	1932	1	91	0.0236085	2.13705	6.50017	Up	2.41e-26	9.03e-25
Fna019734	2367	618	10399	11.9087	199.331	4.06507	Up	0	0
Fna019761	1506	186	33	5.63331	0.994192	-2.50239	Down	1.75e-27	6.79e-26
Fna019762	1491	45	1	1.37661	0.0304301	-5.49947	Down	6.06e-13	1.13e-11
Fna019789	1521	64	162	1.91923	4.83245	1.33223	Up	4.99e-11	7.75e-10
Fna019790	882	73	841	3.77511	43.2622	3.51852	Up	1.07e-165	1.95e-163
Fna019812	1113	0	41	0.001	1.67136	10.7068	Up	5.08e-13	9.5e-12
Fna019820	483	17	50	1.60538	4.69682	1.54877	Up	4.88e-05	0.000331264
Fna019822	279	6	293	0.980895	47.648	5.60217	Up	2.06e-78	2.03e-76
Fna019932	513	36	1	3.20081	0.0884431	-5.17755	Down	2.58e-10	3.74e-09
Fna019947	297	47625	15657	7313.98	2391.85	-1.61253	Down	0	0
Fna019970	603	2924	6886	221.175	518.121	1.2281	Up	0	0
Fna019975	984	209	460	9.68783	21.2102	1.13051	Up	1.89e-22	6.01e-21
Fna019988	1617	13	152	0.366698	4.26496	3.53987	Up	2.43e-31	1.07e-29
Fna019989	1521	1	64	0.0299879	1.90911	5.99238	Up	2.15e-18	5.67e-17
Fna019990	606	0	80	0.001	5.98961	12.5482	Up	1.02e-24	3.6e-23
Fna020051	990	13	55	0.59894	2.52063	2.0733	Up	1.89e-07	1.95e-06
Fna020077	1167	144	72	5.62817	2.79926	-1.00762	Down	6.66e-07	6.36e-06
Fna020095	3807	77	366	0.922536	4.36194	2.24129	Up	5.27e-46	3.19e-44
Fna020108	1383	5	50	0.164901	1.64032	3.31431	Up	1.32e-10	1.98e-09
Fna020133	1374	736	2526	24.4324	83.4119	1.77146	Up	9.77e-226	2.29e-223
Fna020148	735	162	369	10.0532	22.7782	1.18001	Up	1.67e-19	4.65e-18
Fna020152	1176	21	58	0.814493	2.2377	1.45804	Up	2.8e-05	0.000200449
Fna020154	1344	208	420	7.05894	14.1785	1.00618	Up	2.46e-17	6.1e-16
Fna020164	1380	99	227	3.27214	7.46325	1.18957	Up	1.04e-12	1.89e-11
Fna020182	1989	32	256	0.733822	5.83964	2.99238	Up	1.49e-44	8.8e-43
Fna020184	1713	18	99	0.479281	2.62216	2.45181	Up	7.11e-15	1.51e-13
Fna020196	2082	11	37	0.240984	0.80631	1.7424	Up	0.000152724	0.000927759
Fna020206	1029	46	123	2.039	5.42339	1.41133	Up	2.26e-09	2.95e-08
Fna020214	1113	0	15	0.001	0.611473	9.25615	Up	3.18e-05	0.000224984
Fna020257	1194	49	115	1.87183	4.36993	1.22316	Up	2.28e-07	2.34e-06
Fna020303	3216	60	160	0.850963	2.25728	1.40742	Up	9.78e-12	1.63e-10
Fna020304	315	7	818	1.01359	117.821	6.86098	Up	1.95e-231	4.66e-229
Fna020416	1509	122	52	3.68762	1.56349	-1.23792	Down	6.73e-08	7.39e-07
Fna020422	1011	4320	1025	194.898	45.9996	-2.08303	Down	0	0
Fna020428	1044	0	25	0.001	1.08648	10.0854	Up	3.19e-08	3.65e-07
Fna020449	318	133	539	19.0766	76.9029	2.01124	Up	1.49e-58	1.1e-56
Fna020454	1794	3	35	0.0762736	0.88517	3.5367	Up	3.94e-08	4.45e-07
Fna020455	1371	6	91	0.199613	3.01152	3.91521	Up	8.9e-21	2.66e-19
Fna020457	1695	4	50	0.107638	1.33839	3.63624	Up	2.32e-11	3.74e-10
Fna020458	1392	2	70	0.0655339	2.2816	5.12166	Up	6.86e-19	1.86e-17
Fna020459	1215	0	27	0.001	1.00825	9.97764	Up	8.02e-09	9.83e-08
Fna020474	1959	159	46	3.70201	1.06538	-1.79694	Down	4.32e-16	9.97e-15
Fna020484	492	394	181	36.5264	16.6915	-1.12983	Down	1.53e-19	4.25e-18
Fna020491	1104	4	45	0.165259	1.84937	3.48423	Up	4.99e-10	7.04e-09
Fna020498	1614	121	45	3.41946	1.265	-1.43463	Down	1.73e-09	2.29e-08
Fna020519	939	170	67	8.25769	3.23736	-1.35092	Down	8.72e-12	1.47e-10
Fna020534	1128	11	286	0.444794	11.5037	4.69282	Up	2.89e-70	2.54e-68
Fna020544	1176	1577	753	61.1646	29.0515	-1.07408	Down	1.2e-67	1.01e-65
Fna020568	1353	8	36	0.269692	1.20722	2.1623	Up	1.66e-05	0.000124375
Fna020572	1470	0	23	0.001	0.709891	9.47145	Up	1.27e-07	1.35e-06
Fna020573	792	120	34	6.91085	1.94776	-1.82705	Down	9.59e-13	1.75e-11
Fna020609	228	133	63	26.6068	12.5368	-1.08562	Down	3.84e-07	3.81e-06
Fna020610	675	421	210	28.4481	14.1155	-1.01105	Down	1.35e-17	3.41e-16
Fna020615	1710	10	62	0.266735	1.64504	2.62465	Up	1.79e-10	2.65e-09
Fna020619	1869	6	107	0.146426	2.5975	4.14888	Up	3.56e-25	1.27e-23
Fna020641	1428	148	73	4.72725	2.3194	-1.02725	Down	3.04e-07	3.06e-06
Fna020656	1332	7	103	0.239701	3.50844	3.87152	Up	3.62e-23	1.19e-21
Fna020697	201	57	8	12.9346	1.80582	-2.84051	Down	1.57e-10	2.34e-09
Fna020707	1125	10157	3427	411.802	138.211	-1.57508	Down	0	0
Fna020750	1767	1037	2987	26.7681	76.6973	1.51866	Up	4.11e-214	9.28e-212
Fna020779	1092	1260	2899	52.6288	120.45	1.19451	Up	1.89e-144	3.11e-142
Fna020825	774	48	17	2.82863	0.996527	-1.50512	Down	9.3e-05	0.000592663
Fna020840	816	46	893	2.57124	49.6527	4.27133	Up	7.32e-204	1.58e-201
Fna020844	816	13	231	0.726656	12.8441	4.14369	Up	8.89e-53	6.01e-51
Fna020871	798	53	111	3.02934	6.31105	1.05887	Up	5.95e-06	4.86e-05
Fna020913	657	624	270	43.3206	18.6457	-1.21621	Down	1.46e-33	6.83e-32
Fna020922	1860	199	1425	4.87995	34.7603	2.8325	Up	2.94e-227	6.94e-225
Fna020933	615	0	31	0.001	2.28701	11.1592	Up	5.07e-10	7.13e-09
Fna020950	1578	115	51	3.32404	1.46637	-1.18069	Down	4.47e-07	4.39e-06
Fna020960	2388	3	53	0.057301	1.00698	4.13534	Up	4.91e-13	9.21e-12
Fna020997	747	2727	1237	166.51	75.1329	-1.14809	Down	1.54e-128	2.33e-126
Fna021051	957	0	21	0.001	0.995608	9.95943	Up	5.05e-07	4.91e-06
Fna021096	1005	731	316	33.1762	14.266	-1.21757	Down	4.26e-39	2.26e-37
Fna021113	1326	216	449	7.42995	15.3633	1.04806	Up	1.35e-19	3.77e-18
Fna021116	480	6	351	0.570145	33.1778	5.86274	Up	2.42e-95	2.89e-93
Fna021129	1026	0	28	0.001	1.2382	10.274	Up	4.02e-09	5.11e-08
Fna021136	981	6	118	0.27897	5.45751	4.29006	Up	3.13e-28	1.25e-26
Fna021144	876	127	51	6.61264	2.64148	-1.32388	Down	6.48e-09	8.02e-08
Fna021173	981	0	23	0.001	1.06375	10.0549	Up	1.27e-07	1.34e-06
Fna021175	804	1294	4798	73.4097	270.761	1.88297	Up	0	0
Fna021197	786	227	93	13.1728	5.36836	-1.29501	Down	2.18e-14	4.49e-13
Fna021228	594	230	86	17.6611	6.56891	-1.42685	Down	1.21e-16	2.88e-15
Fna021291	456	266	773	26.6068	76.9123	1.53142	Up	1.81e-57	1.31e-55
Fna021294	1536	1500	696	44.5426	20.5589	-1.11542	Down	2.18e-68	1.86e-66
Fna021329	1071	0	14	0.001	0.593089	9.2121	Up	6.35e-05	0.000419963
Fna021346	900	77	236	3.90233	11.8974	1.60824	Up	6.44e-20	1.83e-18
Fna021364	2031	30	150	0.673731	3.35091	2.31431	Up	1.78e-20	5.21e-19
Fna021397	2145	5	52	0.106321	1.09991	3.37089	Up	3.97e-11	6.24e-10
Fna021404	705	0	29	0.001	1.86634	10.866	Up	2.02e-09	2.65e-08
Fna021437	1464	477	1070	14.8612	33.1607	1.15793	Up	6.19e-52	4.12e-50
Fna021459	1845	299	97	7.3918	2.38537	-1.63171	Down	1.82e-25	6.6e-24
Fna021466	915	4	40	0.199395	1.98344	3.31431	Up	1.03e-08	1.25e-07
Fna021499	1185	2215	615	85.2572	23.5471	-1.85627	Down	1.4e-212	3.1e-210
Fna021533	2484	495	1215	9.08927	22.1925	1.28783	Up	3.99e-69	3.46e-67
Fna021561	1524	606	85	18.1369	2.53055	-2.8414	Down	1.19e-98	1.46e-96
Fna021565	426	44	14	4.71106	1.49108	-1.6597	Down	6e-05	0.000400308
Fna021578	2271	182	432	3.65536	8.63074	1.23947	Up	2.91e-24	1e-22
Fna021582	1017	26	76	1.16608	3.39058	1.53987	Up	5.67e-07	5.47e-06
Fna021590	891	91	37	4.65843	1.88411	-1.30596	Down	1.2e-06	1.11e-05
Fna021604	1194	8	86	0.305605	3.26795	3.41864	Up	8.31e-18	2.12e-16
Fna021639	2535	27	102	0.485804	1.82559	1.90992	Up	1.45e-11	2.39e-10
Fna021711	783	745	16	43.398	0.927127	-5.54872	Down	6.44e-198	1.35e-195
Fna021785	1644	985	464	27.3281	12.8055	-1.09362	Down	3.87e-44	2.27e-42
Fna021791	771	4	37	0.236636	2.17735	3.20183	Up	6.19e-08	6.84e-07
Fna021807	7185	509	1673	3.23122	10.5645	1.70908	Up	6.56e-143	1.07e-140
Fna021810	1065	22	4287	0.942212	182.635	7.5987	Up	0	0
Fna021858	1422	2	26	0.0641514	0.829574	3.69282	Up	1.74e-06	1.56e-05
Fna021867	165	258	652	71.32	179.285	1.32988	Up	9.66e-40	5.21e-38
Fna021881	4986	39	95	0.35677	0.864475	1.27683	Up	1.17e-06	1.08e-05
Fna021908	1410	0	54	0.001	1.73762	10.7629	Up	6.42e-17	1.56e-15
Fna021919	825	6	129	0.331721	7.09442	4.41864	Up	2.62e-31	1.15e-29
Fna021942	987	22	3	1.01667	0.137907	-2.88209	Down	8.34e-05	0.000537043
Fna022030	819	0	127	0.001	7.0356	12.7805	Up	8.24e-39	4.32e-37
Fna022092	1980	179	72	4.12347	1.64987	-1.32151	Down	5.67e-12	9.7e-11
Fna022269	1377	352	5228	11.6596	172.259	3.88499	Up	0	0
Fna022303	1308	10	68	0.348713	2.35875	2.75791	Up	6.48e-12	1.1e-10
Fna022305	441	108	394	11.1702	40.5358	1.85954	Up	4.07e-39	2.16e-37
Fna022377	336	10	116	1.35749	15.6639	3.52843	Up	3.56e-24	1.22e-22
Fna022471	2118	39	191	0.839874	4.09156	2.28441	Up	2.69e-25	9.66e-24
Fna022608	3054	1294	2750	19.3259	40.855	1.07997	Up	6.46e-117	9.05e-115
Fna022609	1239	0	35	0.001	1.28168	10.3238	Up	3.2e-11	5.09e-10
Fna022696	591	1322	3758	102.028	288.503	1.49962	Up	6.51e-264	1.67e-261
Fna022701	567	1	16	0.0804438	1.28032	3.99238	Up	0.000151248	0.000920167
Fna022733	609	36	200	2.69625	14.9003	2.46631	Up	8.6e-29	3.5e-27
Fna022754	561	83	27	6.74824	2.18365	-1.62777	Down	4.69e-08	5.25e-07
Fna022760	366	257	3946	32.0278	489.167	3.93293	Up	0	0
Fna022793	1719	2	193	0.0530676	5.09404	6.58484	Up	6.38e-55	4.45e-53
Fna022802	1596	89	194	2.5435	5.51506	1.11656	Up	3.86e-10	5.51e-09
Fna022803	792	3	168	0.172771	9.62422	5.79973	Up	4.39e-46	2.66e-44
Fna022845	2010	61	26	1.38423	0.586892	-1.23792	Down	0.000142377	0.000870976
Fna022875	1308	3	67	0.104614	2.32407	4.47351	Up	6.01e-17	1.46e-15
Fna022899	450	36323	7927	3681.67	799.241	-2.20366	Down	0	0
Fna022946	1137	2	26	0.0802315	1.03751	3.69282	Up	1.74e-06	1.56e-05
Fna022947	1209	70	341	2.64087	12.797	2.27672	Up	8.9e-44	5.18e-42
Fna022952	909	505	1343	25.3398	67.0337	1.40348	Up	1.04e-86	1.12e-84
Fna023003	1542	5	27	0.147898	0.794439	2.42534	Up	7.04e-05	0.000460531
Fna023015	507	33	74	2.9688	6.62224	1.15744	Up	7.34e-05	0.00047885
Fna023030	726	78	31	4.90042	1.93734	-1.33883	Down	4.69e-06	3.9e-05
Fna023107	3354	43	95	0.584764	1.28511	1.13597	Up	9.37e-06	7.35e-05
Fna023108	1755	37	83	0.961612	2.14577	1.15796	Up	2.63e-05	0.000189327
Fna023109	963	6	28	0.284185	1.31921	2.21477	Up	0.000124293	0.000771965
Fna023132	1263	41	312	1.48066	11.2081	2.92023	Up	1.11e-52	7.52e-51
Fna023134	1341	61	357	2.0748	12.0787	2.54142	Up	6.99e-52	4.66e-50
Fna023169	1011	331	698	14.9332	31.3246	1.06877	Up	1.71e-30	7.35e-29
Fna023185	1227	9167	19262	340.767	712.259	1.06361	Up	0	0
Fna023206	471	6	50	0.58104	4.81649	3.05127	Up	6.4e-10	8.89e-09
Fna023243	1563	98	289	2.85985	8.38919	1.55259	Up	6.28e-23	2.05e-21
Fna023257	3288	4	53	0.0554886	0.73135	3.7203	Up	3.62e-12	6.3e-11
Fna023357	429	6	36	0.637925	3.80738	2.57734	Up	1.78e-06	1.59e-05
Fna023384	894	253	3908	12.908	198.335	3.9416	Up	0	0
Fna023398	546	42	111	3.50859	9.22384	1.39448	Up	1.85e-08	2.18e-07
Fna023407	1155	528	187	20.851	7.34583	-1.50512	Down	4.6e-39	2.43e-37
Fna023424	1041	102	239	4.46915	10.4167	1.22082	Up	8.44e-14	1.67e-12
Fna023433	1959	156	759	3.63217	17.5788	2.27493	Up	2.78e-95	3.32e-93
Fna023445	819	100	224	5.56918	12.4092	1.15588	Up	4.6e-12	7.91e-11
Fna023473	666	330	85	22.6003	5.79063	-1.96455	Down	1.21e-35	5.9e-34
Fna023482	531	6	28	0.515385	2.39246	2.21477	Up	0.000124293	0.000772044
Fna023496	624	1860	3868	135.958	281.244	1.04866	Up	4.51e-156	7.87e-154
Fna023516	1605	284	707	8.07084	19.986	1.3082	Up	6.43e-42	3.62e-40
Fna023531	2916	10	45	0.156418	0.700174	2.1623	Up	1.37e-06	1.25e-05
Fna023545	681	2	25	0.133955	1.66561	3.63624	Up	3.23e-06	2.76e-05
Fna023550	525	40	108	3.47517	9.33352	1.42534	Up	1.7e-08	2e-07
Fna023554	1149	864	422	34.298	16.6638	-1.04141	Down	4.5e-36	2.22e-34
Fna023556	480	63	263	5.98652	24.8597	2.05402	Up	3.58e-30	1.53e-28
Fna023606	378	32	124	3.8613	14.8837	1.94658	Up	4.43e-14	8.96e-13
Fna023615	2736	11	91	0.18338	1.50906	3.04074	Up	5.52e-17	1.35e-15
Fna023633	1377	119	263	3.94174	8.66569	1.13648	Up	1.4e-13	2.73e-12
Fna023646	828	4	24	0.220346	1.31511	2.57734	Up	0.000109715	0.000689219
Fna023728	312	7	207	1.02334	30.1021	4.87851	Up	2.55e-52	1.71e-50
Fna023729	2418	2	56	0.0377267	1.05078	4.79973	Up	7.1e-15	1.51e-13
Fna023740	1155	24	116	0.947774	4.55677	2.2654	Up	8.85e-16	2.01e-14
Fna023756	1467	16	84	0.497468	2.59795	2.3847	Up	1.85e-12	3.3e-11
Fna023772	1221	347	134	12.9625	4.97932	-1.38032	Down	3.17e-23	1.05e-21
Fna023775	414	51	19	5.61882	2.08226	-1.43212	Down	0.0001026	0.000648595
Fna023783	1185	6914	19792	266.125	757.796	1.5097	Up	0	0
Fna023788	1998	267	572	6.09525	12.9892	1.09155	Up	4.18e-26	1.55e-24
Fna023835	396	1	27	0.115181	3.0935	4.74727	Up	1.2e-07	1.28e-06
Fna023857	2271	0	14	0.001	0.2797	8.12774	Up	6.35e-05	0.000420647
Fna023902	1356	100	42	3.36369	1.40531	-1.25916	Down	7.45e-07	7.07e-06
Fna023959	3255	19	230	0.266243	3.20596	3.58994	Up	3.12e-47	1.93e-45
Fna023964	963	669	1762	31.6866	83.0158	1.38951	Up	1.67e-111	2.24e-109
Fna024046	672	7	135	0.475121	9.11477	4.26184	Up	5.55e-32	2.49e-30
Fna024050	504	0	13	0.001	1.17029	10.1927	Up	0.000126663	0.000785403
Fna024053	285	86	26	13.7635	4.13914	-1.73345	Down	6.04e-09	7.5e-08
Fna024096	936	115	51	5.60399	2.47215	-1.18069	Down	4.47e-07	4.39e-06
Fna024145	981	1	22	0.046495	1.0175	4.45181	Up	3.16e-06	2.7e-05
Fna024184	348	39	11	5.11165	1.43415	-1.83359	Down	5.27e-05	0.000355298
Fna024205	894	14	188	0.714276	9.54117	3.73961	Up	3.9e-40	2.12e-38
Fna024223	1314	2052	556	71.2291	19.1982	-1.8915	Down	3.93e-202	8.37e-200
Fna024246	2826	51	104	0.82314	1.66972	1.02039	Up	2.13e-05	0.000155908
Fna024268	1056	1	185	0.0431928	7.94857	7.52376	Up	3.12e-54	2.16e-52
Fna024269	882	0	24	0.001	1.23459	10.2698	Up	6.37e-08	7.03e-07
Fna024309	231	63	176	12.4395	34.5686	1.47453	Up	1.38e-13	2.7e-12
Fna024341	1242	4	78	0.146897	2.84941	4.27778	Up	4.87e-19	1.33e-17
Fna024357	1086	41	86	1.72199	3.59294	1.06109	Up	6.66e-05	0.0004383
Fna024372	1833	0	16	0.001	0.39604	8.6295	Up	1.6e-05	0.000120171
Fna024410	2241	255	125	5.19008	2.53075	-1.03619	Down	1.23e-11	2.03e-10
Fna024478	450	90	309	9.12232	31.155	1.77199	Up	3.87e-29	1.59e-27
Fna024484	1326	18	135	0.619162	4.61925	2.89927	Up	1.81e-23	6.04e-22
Fna024487	573	38	306	3.02485	24.2297	3.00184	Up	4.08e-53	2.78e-51
Fna024493	909	6	79	0.301067	3.94316	3.7112	Up	1.59e-17	4e-16
Fna024499	747	80	32	4.88478	1.94362	-1.32955	Down	3.98e-06	3.35e-05
Fna024549	3594	1175	453	14.912	5.71875	-1.3827	Down	7.11e-75	6.64e-73
Fna024573	384	0	14	0.001	1.65416	10.6919	Up	6.35e-05	0.000420739
Fna024614	3774	32	139	0.386744	1.67107	2.11132	Up	3.46e-17	8.51e-16
Fna024691	1122	0	44	0.001	1.77927	10.7971	Up	6.4e-14	1.28e-12
Fna024778	1926	66	227	1.56301	5.3475	1.77453	Up	7.44e-22	2.32e-20
Fna024815	282	27	113	4.36707	18.1807	2.05767	Up	8.06e-14	1.6e-12
Fna024834	1152	9929	4448	393.123	175.184	-1.16611	Down	0	0
Fna024839	1032	10651	3605	470.745	158.492	-1.57054	Down	0	0
Fna024841	903	573	273	28.9429	13.7169	-1.07726	Down	9e-26	3.3e-24
Fna024844	441	3	21	0.310283	2.16054	2.79973	Up	0.00016468	0.000993555
Fna024892	1464	5	121	0.155777	3.74995	4.58931	Up	4.24e-30	1.8e-28
Fna024894	420	8	57	0.868793	6.15753	2.82527	Up	2.05e-10	3.02e-09
Fna024950	702	12	50	0.779686	3.23157	2.05127	Up	8.28e-07	7.8e-06
Fna024966	240	0	20	0.001	3.78094	11.8845	Up	1.01e-06	9.37e-06
Fna025029	1527	207	101	6.18311	3.00098	-1.0429	Down	8.45e-10	1.16e-08
Fna025035	1806	9	44	0.2273	1.10539	2.28189	Up	8.02e-07	7.57e-06
Fna025039	2265	470	977	9.46466	19.5708	1.04808	Up	9.56e-41	5.26e-39
Fna025064	1449	22	2	0.692516	0.0626243	-3.46705	Down	1.84e-05	0.000136283
Fna025108	1581	106	278	3.05808	7.978	1.3834	Up	7.29e-19	1.97e-17
Fna025122	564	1	28	0.0808717	2.25248	4.79973	Up	6.22e-08	6.87e-07
Fna025126	2664	335	157	5.73569	2.67391	-1.10102	Down	3.22e-16	7.49e-15
Fna025151	1515	100	501	3.01067	15.004	2.31719	Up	6.94e-65	5.7e-63
Fna025238	1812	0	16	0.001	0.40063	8.64613	Up	1.6e-05	0.000119994
Fna025299	6528	126	56	0.880371	0.389215	-1.17755	Down	1.33e-07	1.41e-06
Fna025314	1011	50	19	2.25577	0.852675	-1.40355	Down	0.000152133	0.000924719
Fna025315	1404	23	93	0.747199	3.00536	2.00798	Up	2.69e-11	4.31e-10
Fna025378	930	6	44	0.294268	2.1466	2.86685	Up	2.03e-08	2.38e-07
Fna025392	735	7	49	0.434396	3.02475	2.79973	Up	4.75e-09	5.97e-08
Fna025447	840	26	4	1.41179	0.216054	-2.70806	Down	3.19e-05	0.00022507
Fna025463	522	8	171	0.699029	14.863	4.41023	Up	4.92e-41	2.72e-39
Fna025466	1092	1	26	0.0417689	1.08027	4.69282	Up	2.31e-07	2.37e-06
Fna025470	1014	863	1737	38.8194	77.7218	1.00154	Up	4.34e-66	3.61e-64
Fna025483	762	20	67	1.19716	3.98934	1.73654	Up	3.15e-07	3.16e-06
Fna025535	1134	102	354	4.10263	14.1635	1.78756	Up	1.55e-33	7.26e-32
Fna025540	1278	56	115	1.99863	4.08271	1.03051	Up	6.54e-06	5.28e-05
Fna025552	1479	59	174	1.81953	5.3378	1.55268	Up	2.14e-14	4.42e-13
Fna025596	183	121	56	30.1585	13.8841	-1.11913	Down	7e-07	6.66e-06
Fna025647	1242	238	108	8.74039	3.94533	-1.14755	Down	1.15e-12	2.08e-11
Fna025685	1851	91	22	2.24239	0.539259	-2.05598	Down	1.89e-11	3.09e-10
Fna025703	972	48	108	2.25243	5.04126	1.1623	Up	1.47e-06	1.34e-05
Fna025775	453	25	4	2.5172	0.40063	-2.65148	Down	5.61e-05	0.000375821
Fna025787	621	46	365	3.37864	26.6675	2.98057	Up	1.3e-62	1.02e-60
Fna025811	1287	652	2750	23.107	96.9472	2.06887	Up	4.52e-302	1.27e-299
Fna025815	1212	2037	5249	76.6591	196.497	1.35798	Up	0	0
Fna025825	1497	294	99	8.95779	3.00051	-1.57794	Down	5.88e-24	2e-22
Fna025834	828	3	106	0.165259	5.8084	5.13534	Up	4.5e-28	1.78e-26
Fna025838	768	161	28	9.56181	1.65416	-2.53118	Down	2.78e-24	9.59e-23
Fna025841	984	21	88	0.973419	4.0576	2.05949	Up	4.51e-11	7.04e-10
Fna025902	2118	485	216	10.4446	4.6271	-1.17457	Down	4.1e-25	1.46e-23
Fna025943	876	78	34	4.06131	1.76099	-1.20556	Down	2.45e-05	0.000177373
Fna025947	1302	5	164	0.17516	5.71497	5.028	Up	2.34e-42	1.33e-40
Fna025966	957	286	122	13.6311	5.78401	-1.23676	Down	1.28e-16	3.05e-15
Fna025968	1695	216	661	5.81245	17.6935	1.606	Up	8.16e-53	5.53e-51
Fna026009	1503	92	33	2.79193	0.996176	-1.48679	Down	7.2e-08	7.88e-07
Fna026029	423	66	2459	7.11671	263.754	5.21184	Up	0	0
Fna026047	1338	55	1046	1.87492	35.4696	4.24169	Up	2.22e-237	5.4e-235
Fna026056	705	37	5	2.3938	0.321782	-2.89515	Down	2.29e-07	2.34e-06
Fna026065	1290	57	10	2.0154	0.351716	-2.51858	Down	2.08e-09	2.73e-08
Fna026099	2607	50	106	0.874791	1.84479	1.07644	Up	7.33e-06	5.88e-05
Fna026134	660	111	349	7.67104	23.9918	1.64505	Up	1.3e-29	5.42e-28
Fna026154	705	846	4328	54.7339	278.535	2.34735	Up	0	0
Fna026156	444	2	20	0.205458	2.04375	3.31431	Up	6.95e-05	0.000455444
Fna026158	861	0	26	0.001	1.3701	10.4201	Up	1.6e-08	1.9e-07
Fna026180	1338	180	401	6.13609	13.5978	1.14798	Up	3.18e-20	9.24e-19
Fna026191	432	358	1854	37.7985	194.719	2.36499	Up	4.65e-241	1.14e-238
Fna026215	1524	0	14	0.001	0.416797	8.7032	Up	6.35e-05	0.000421334
Fna026256	639	0	33	0.001	2.34312	11.1942	Up	1.27e-10	1.92e-09
Fna026265	3696	1	265	0.0123408	3.25308	8.04223	Up	4.55e-78	4.46e-76
Fna026286	672	0	33	0.001	2.22805	11.1216	Up	1.27e-10	1.91e-09
Fna026296	1359	0	13	0.001	0.434015	8.7616	Up	0.000126663	0.000783412
Fna026303	753	131	64	7.93509	3.85626	-1.04104	Down	1.12e-06	1.04e-05
Fna026305	1137	523	247	20.9805	9.85639	-1.08992	Down	4.38e-24	1.5e-22
Fna026308	204	72	217	16.0982	48.2626	1.58401	Up	4.56e-18	1.18e-16
Fna026309	1008	391	1009	17.6926	45.4163	1.36006	Up	1.29e-62	1.01e-60
Fna026310	1032	14	1047	0.618762	46.0308	6.21707	Up	1.53e-287	4.08e-285
Fna026328	1704	430	939	11.51	25.0021	1.11917	Up	1.91e-43	1.1e-41
Fna026332	1332	25	63	0.856074	2.14594	1.3258	Up	4.8e-05	0.000326356
Fna026394	1086	3	38	0.125999	1.58758	3.65534	Up	6.19e-09	7.69e-08
Fna026417	1734	4072	1281	107.111	33.5182	-1.67609	Down	0	0
Fna026455	972	75	165	3.51941	7.70192	1.12988	Up	5.68e-09	7.08e-08
Fna026469	390	0	34	0.001	3.95545	11.9496	Up	6.38e-11	9.82e-10
Fna026512	1752	12	96	0.312408	2.4861	2.99238	Up	1.38e-17	3.46e-16
Fna026568	2094	496	1360	10.8039	29.4675	1.44757	Up	6.91e-92	7.85e-90
Fna026580	1560	230	99	6.72479	2.87933	-1.22375	Down	1.88e-13	3.64e-12
Fna026582	1287	34	112	1.20497	3.9484	1.71227	Up	5.14e-11	7.97e-10
Fna026643	732	285	112	17.7586	6.94206	-1.35508	Down	7.42e-19	2e-17
Fna026645	495	32	72	2.94863	6.59946	1.1623	Up	8.73e-05	0.000559839
Fna026673	2400	8	79	0.152039	1.49347	3.29616	Up	5.57e-16	1.28e-14
Fna026696	2031	108	231	2.42543	5.1604	1.08924	Up	2.13e-11	3.44e-10
Fna026706	210	0	21	0.001	4.53713	12.1476	Up	5.05e-07	4.91e-06
Fna026707	249	23	271	4.21312	49.38	3.55097	Up	6.79e-55	4.73e-53
Fna026721	462	59	637	5.82486	62.5574	3.42489	Up	5.01e-123	7.27e-121
Fna026730	612	0	19	0.001	1.40859	10.46	Up	2.01e-06	1.79e-05
Fna026743	1599	2	204	0.0570502	5.78846	6.6648	Up	3.58e-58	2.64e-56
Fna026752	1047	32	79	1.39405	3.42343	1.29616	Up	7.47e-06	5.99e-05
Fna026758	981	0	16	0.001	0.740001	9.53138	Up	1.6e-05	0.000120216
Fna026763	1467	1	24	0.0310918	0.742271	4.57734	Up	8.57e-07	8.06e-06
Fna026771	600	0	39	0.001	2.94913	11.5261	Up	2.02e-12	3.59e-11
Fna026773	2928	196	96	3.05324	1.48758	-1.03737	Down	2.78e-09	3.6e-08
Fna026787	258	16	52	2.82863	9.1446	1.69282	Up	1e-05	7.84e-05
Fna026811	2520	129	40	2.33488	0.720179	-1.69692	Down	2.07e-12	3.67e-11
Fna026871	1389	0	42	0.001	1.37192	10.422	Up	2.55e-13	4.89e-12
Fna026907	705	64	621	4.14063	39.9654	3.27083	Up	3.84e-115	5.31e-113
Fna026942	276	120	59	19.8311	9.69894	-1.03187	Down	3.75e-06	3.17e-05
Fna026951	1335	30	74	1.02498	2.51496	1.29494	Up	1.49e-05	0.000112461
Fna026964	1566	197	453	5.73786	13.1246	1.19369	Up	5.38e-24	1.83e-22
Fna027024	768	2	19	0.11878	1.12247	3.24031	Up	0.000127068	0.000784485
Fna027030	1182	0	144	0.001	5.52747	12.4324	Up	6.57e-44	3.85e-42
Fna027076	360	4877	319	617.911	40.204	-3.94199	Down	0	0
Fna027078	3252	45	96	0.631157	1.33937	1.08549	Up	1.75e-05	0.000130665
Fna027085	357	0	13	0.001	1.65218	10.6902	Up	0.000126663	0.000783332
Fna027124	519	12	79	1.0546	6.90623	2.7112	Up	2.05e-13	3.96e-12
Fna027156	1158	1	81	0.0393883	3.17364	6.33223	Up	2.15e-23	7.15e-22
Fna027177	1623	26	4	0.730685	0.111821	-2.70806	Down	3.19e-05	0.000225123
Fna027180	528	0	27	0.001	2.32012	11.18	Up	8.02e-09	9.82e-08
Fna027198	1308	4	34	0.139485	1.17938	3.07984	Up	3.64e-07	3.63e-06
Fna027207	1218	0	21	0.001	0.782264	9.61151	Up	5.05e-07	4.91e-06
Fna027223	450	20373	4815	2064.99	485.473	-2.08867	Down	0	0
Fna027239	1251	18	56	0.656282	2.03101	1.62981	Up	8.05e-06	6.39e-05
Fna027262	3129	106	515	1.54517	7.46763	2.27289	Up	3.86e-65	3.18e-63
Fna027268	1302	0	32	0.001	1.11512	10.123	Up	2.54e-10	3.69e-09
Fna027279	1374	27	376	0.896298	12.416	3.79208	Up	1.17e-79	1.16e-77
Fna027287	1371	1709	5264	56.8565	174.205	1.61539	Up	0	0
Fna027329	588	128	62	9.92906	4.78405	-1.05342	Down	1.18e-06	1.08e-05
Fna027357	393	42	453	4.87452	52.2982	3.42343	Up	6.18e-88	6.78e-86
Fna027398	1770	2	44	0.0515385	1.12787	4.45181	Up	1.8e-11	2.93e-10
Fna027406	723	1098	382	69.2691	23.9721	-1.53085	Down	2.49e-81	2.54e-79
Fna027435	960	6	29	0.285073	1.37059	2.2654	Up	7.42e-05	0.000483352
Fna027464	1137	0	28	0.001	1.11732	10.1258	Up	4.02e-09	5.11e-08
Fna027484	600	129	292	9.8065	22.0807	1.17098	Up	1.42e-15	3.15e-14
Fna027495	837	21	76	1.14438	4.11974	1.84799	Up	1.26e-08	1.52e-07
Fna027508	918	46	925	2.28555	45.7173	4.32213	Up	8.96e-213	1.99e-210
Fna027535	2871	57	159	0.90556	2.51273	1.47237	Up	2.19e-12	3.87e-11
Fna027548	1425	100	459	3.20081	14.6143	2.19087	Up	1.01e-55	7.08e-54
Fna027564	216	11	38	2.32281	7.98199	1.78087	Up	9.73e-05	0.000617907
Fna027575	3264	1	20	0.0139741	0.27801	4.31431	Up	1.16e-05	8.95e-05
Fna027605	321	107	303	15.2039	42.8271	1.49409	Up	9.84e-23	3.18e-21
Fna027631	1437	850	256	26.9797	8.08285	-1.73894	Down	9.46e-76	8.98e-74
Fna027665	1686	30	434	0.811595	11.6792	3.84704	Up	1e-92	1.17e-90
Fna027685	762	53	139	3.17246	8.27639	1.3834	Up	3.8e-10	5.43e-09
Fna027701	849	129	688	6.93039	36.7673	2.40742	Up	1.61e-92	1.85e-90
Fna027738	1140	185	571	7.40188	22.7255	1.61834	Up	2.4e-46	1.46e-44
Fna027772	1776	1	56	0.0256822	1.43063	5.79973	Up	4.75e-16	1.09e-14
Fna027791	1554	44	211	1.29145	6.16045	2.25405	Up	2.31e-27	8.92e-26
Fna027797	1005	229	463	10.3931	20.9024	1.00804	Up	5.24e-19	1.43e-17
Fna027837	624	11	68	0.804051	4.94431	2.62041	Up	2.39e-11	3.85e-10
Fna027840	717	76	23	4.8347	1.45543	-1.73199	Down	4.77e-08	5.33e-07
Fna027865	1131	0	127	0.001	5.09474	12.3148	Up	8.24e-39	4.32e-37
Fna027873	912	10	86	0.500127	4.27843	3.09672	Up	2.19e-16	5.17e-15
Fna027925	2172	0	76	0.001	1.58758	10.6326	Up	1.62e-23	5.42e-22
Fna027928	1500	77	34	2.3414	1.02842	-1.18694	Down	3.47e-05	0.000242821
Fna027946	498	5	176	0.457948	16.0348	5.12988	Up	8.32e-46	5.01e-44
Fna027951	1209	0	28	0.001	1.05078	10.0372	Up	4.02e-09	5.12e-08
Fna027967	1362	0	22	0.001	0.73287	9.51741	Up	2.53e-07	2.58e-06
Fna028009	297	13	0	1.99647	0.001	-10.9632	Down	0.000117633	0.000734493
Fna028023	567	60	132	4.82663	10.5626	1.12988	Up	1.92e-07	1.98e-06
Fna028038	219	0	22	0.001	4.55785	12.1541	Up	2.53e-07	2.58e-06
Fna028094	1401	4	51	0.130226	1.65163	3.6648	Up	1.25e-11	2.07e-10
Fna028164	1785	6	118	0.153316	2.99934	4.29006	Up	3.13e-28	1.25e-26
Fna028165	1794	6	321	0.152547	8.11828	5.73385	Up	1.42e-86	1.53e-84
Fna028214	801	0	13	0.001	0.736363	9.52427	Up	0.000126663	0.000785164
Fna028226	786	28	73	1.62484	4.21387	1.37485	Up	6.69e-06	5.39e-05
Fna028264	1281	148	301	5.26973	10.661	1.01655	Up	4.9e-13	9.19e-12
Fna028267	3774	49	148	0.592202	1.77927	1.58712	Up	8.2e-13	1.51e-11
Fna028270	1923	4	37	0.094876	0.872979	3.20183	Up	6.19e-08	6.84e-07
Fna028276	1473	75	178	2.32238	5.48275	1.23929	Up	7.35e-11	1.12e-09
Fna028363	534	2	21	0.17083	1.78426	3.3847	Up	3.78e-05	0.000262586
Fna028425	1491	2	59	0.0611826	1.79538	4.87502	Up	9.88e-16	2.23e-14
Fna028432	1026	21	164	0.933571	7.25233	2.95761	Up	9.44e-29	3.83e-27
Fna028468	420	4	27	0.434396	2.91673	2.74727	Up	2.06e-05	0.000151221
Fna028504	972	107	37	5.02103	1.7271	-1.53963	Down	2.45e-09	3.2e-08
Fna028515	1230	2	31	0.0741652	1.1435	3.94658	Up	7.51e-08	8.2e-07
Fna028518	1269	2	22	0.0718859	0.786579	3.45181	Up	2.05e-05	0.000151118
Fna028594	276	6	154	0.991557	25.3159	4.6742	Up	2.32e-38	1.2e-36
Fna028612	1050	17	54	0.738474	2.33338	1.6598	Up	9.02e-06	7.09e-05
Fna028661	1176	0	13	0.001	0.501554	8.97026	Up	0.000126663	0.000785324
Fna028765	1017	0	28	0.001	1.24916	10.2867	Up	4.02e-09	5.12e-08
Fna028780	897	7	56	0.355943	2.83255	2.99238	Up	8.72e-11	1.32e-09
Fna028827	1095	7	37	0.291581	1.53309	2.39448	Up	3.39e-06	2.89e-05
Fna028829	354	14	47	1.80385	6.02387	1.73961	Up	1.91e-05	0.000141306
Fna028895	1602	35	98	0.996508	2.77552	1.47781	Up	3.43e-08	3.9e-07
Fna028915	957	231	102	11.0097	4.83581	-1.18694	Down	6.14e-13	1.14e-11
Fna028937	1956	131	1660	3.05477	38.5053	3.65592	Up	0	0
Fna028982	660	19	66	1.31306	4.53713	1.78885	Up	2.21e-07	2.27e-06
Fna028989	1722	14	92	0.370826	2.42402	2.70859	Up	2.17e-15	4.74e-14
Fna029095	981	33	4	1.53434	0.185	-3.05202	Down	5.57e-07	5.38e-06
Fna029134	2580	44	4	0.777872	0.0703431	-3.46705	Down	7.38e-10	1.02e-08
Fna029149	489	2	73	0.186551	6.77322	5.1822	Up	9.37e-20	2.65e-18
Fna029155	153	28	6	8.34722	1.77927	-2.23001	Down	0.000109811	0.000689468
Fna029169	327	38	139	5.30043	19.2863	1.86339	Up	8.26e-15	1.75e-13
Fna029273	399	34	82	3.8867	9.32443	1.26247	Up	7.73e-06	6.18e-05
Fna029327	1284	2	33	0.0710461	1.16608	4.03677	Up	2.11e-08	2.47e-07
Fna029329	1239	4	39	0.147253	1.42815	3.27778	Up	1.88e-08	2.2e-07
Fna029343	1059	10	80	0.430705	3.42748	2.99238	Up	7.12e-15	1.51e-13
Fna029487	543	0	22	0.001	1.83825	10.8441	Up	2.53e-07	2.58e-06
Fna029493	2034	1	18	0.0224246	0.401516	4.1623	Up	4.2e-05	0.000288692
Fna029502	393	5	35	0.5803	4.0407	2.79973	Up	8.52e-07	8.01e-06
Fna029503	1365	0	15	0.001	0.498586	8.9617	Up	3.18e-05	0.000224905
Fna029506	669	1	17	0.0681788	1.15293	4.07984	Up	7.98e-05	0.000516219
Fna029565	1035	0	39	0.001	1.70964	10.7395	Up	2.02e-12	3.59e-11
Fna029571	789	0	13	0.001	0.747563	9.54605	Up	0.000126663	0.000782697
Fna029601	1122	293	2584	11.9111	104.491	3.13301	Up	0	0
Fna029608	1455	117	46	3.66774	1.43442	-1.35442	Down	1.45e-08	1.73e-07
Fna029623	1773	67	173	1.72362	4.42709	1.36092	Up	5.06e-12	8.69e-11
Fna029698	267	1888	928	322.527	157.695	-1.03228	Down	1.12e-75	1.06e-73
Fna029710	507	0	21	0.001	1.87928	10.876	Up	5.05e-07	4.91e-06
Fna029729	1680	3	23	0.0814493	0.621155	2.93098	Up	5.21e-05	0.000351317
Fna029743	819	4467	2059	248.775	114.065	-1.12498	Down	1.29e-202	2.75e-200
Fna029757	666	4	44	0.273944	2.9975	3.45181	Up	9.17e-10	1.26e-08
Fna029772	888	42	104	2.15731	5.31376	1.3005	Up	2.47e-07	2.52e-06
Fna029784	1107	276	710	11.372	29.0999	1.35553	Up	2.33e-44	1.38e-42
Fna029785	2622	269	819	4.67945	14.172	1.59864	Up	1.33e-64	1.09e-62
Fna029810	2286	1	39	0.0199526	0.774051	5.27778	Up	4.23e-11	6.63e-10
Fna029827	897	7	55	0.355943	2.78196	2.96638	Up	1.55e-10	2.31e-09
Fna029838	1428	3378	15609	107.896	495.939	2.20052	Up	0	0
Fna029867	2313	131	268	2.58328	5.25703	1.02505	Up	6.6e-12	1.12e-10
Fna029903	1041	0	59	0.001	2.57148	11.3284	Up	2.03e-18	5.36e-17
Fna029908	1509	0	28	0.001	0.84188	9.71747	Up	4.02e-09	5.12e-08
Fna029946	885	104	50	5.36001	2.56335	-1.0642	Down	1.02e-05	7.94e-05
Fna030006	2238	101	664	2.05843	13.4614	2.70921	Up	5.82e-102	7.33e-100
Fna030063	1032	6	92	0.265184	4.04473	3.93098	Up	4.75e-21	1.43e-19
Fna030067	1389	226	58	7.42133	1.89455	-1.96982	Down	5.51e-25	1.95e-23
Fna030070	1434	539	1571	17.1441	49.7059	1.5357	Up	2.17e-115	3e-113
Fna030084	600	12	41	0.912232	3.10037	1.76497	Up	5.65e-05	0.000378377
Fna030089	1416	73	151	2.35145	4.83832	1.04096	Up	1.86e-07	1.92e-06
Fna030094	1194	12	609	0.458408	23.1416	5.65771	Up	3.57e-162	6.37e-160
Fna030114	1662	14	50	0.384213	1.36496	1.82888	Up	4.94e-06	4.09e-05
Fna030178	1788	2702	39302	68.9276	997.306	3.85488	Up	0	0
Fna030277	1803	718	305	18.1637	7.67512	-1.2428	Down	1.23e-39	6.61e-38
Fna030318	936	17	49	0.828416	2.37521	1.51963	Up	7.37e-05	0.000480084
Fna030364	1143	13	45	0.518767	1.78627	1.78379	Up	2.09e-05	0.000153607
Fna030372	948	110	282	5.29249	13.4965	1.35057	Up	1.76e-18	4.66e-17
Fna030420	2265	825	2502	16.6135	50.1188	1.59299	Up	1.5e-192	3.07e-190
Fna030438	906	2	64	0.100688	3.20504	4.99238	Up	3.65e-17	8.97e-16
Fna030503	1041	34	6	1.48972	0.261506	-2.51012	Down	4.51e-06	3.75e-05
Fna030505	1428	168	81	5.36607	2.57358	-1.06009	Down	2.14e-08	2.5e-07
Fna030539	840	5	452	0.271498	24.4141	6.49063	Up	1.46e-126	2.18e-124
Fna030556	2673	5	42	0.0853191	0.712905	3.06277	Up	1.51e-08	1.8e-07
Fna030572	2370	118	281	2.27096	5.37947	1.24416	Up	2.1e-16	4.96e-15
Fna030594	1611	67	218	1.89694	6.13963	1.69447	Up	7.93e-20	2.25e-18
Fna030599	657	0	14	0.001	0.966816	9.9171	Up	6.35e-05	0.000419826
Fna030602	1629	84	309	2.35198	8.60634	1.87152	Up	2.79e-31	1.22e-29
Fna030604	1167	4	28	0.156338	1.0886	2.79973	Up	1.17e-05	9.02e-05
Fna030614	1512	20	55	0.603328	1.65041	1.45181	Up	4.82e-05	0.000326995
Fna030654	747	874	412	53.3662	25.0241	-1.09261	Down	2.66e-39	1.42e-37
Fna030662	1578	12	49	0.346856	1.40887	2.02213	Up	1.34e-06	1.23e-05
Fna030665	2928	547	268	8.52102	4.15284	-1.03693	Down	2.79e-23	9.23e-22
Fna030668	363	6	103	0.753911	12.874	4.09392	Up	4.53e-24	1.55e-22
Fna030750	1026	28	253	1.24476	11.188	3.16802	Up	1.74e-46	1.07e-44
Fna030797	2286	97	36	1.9354	0.714509	-1.43761	Down	6.86e-08	7.53e-07
Fna030863	456	92	34	9.20234	3.38295	-1.44372	Down	1.37e-07	1.44e-06
Fna030865	1173	37	155	1.43873	5.99536	2.05905	Up	1.9e-18	5.02e-17
Fna030880	1182	0	17	0.001	0.652548	9.34994	Up	8e-06	6.37e-05
Fna030903	381	62	173	7.42236	20.6017	1.47281	Up	2.33e-13	4.49e-12
Fna030911	1167	0	15	0.001	0.583179	9.18779	Up	3.18e-05	0.000225062
Fna030950	2622	301	615	5.23612	10.642	1.0232	Up	2.62e-25	9.41e-24
Fna031041	621	58	357	4.26002	26.083	2.61418	Up	1.65e-53	1.13e-51
Fna031045	1359	243	1234	8.15572	41.1981	2.33669	Up	8.41e-159	1.49e-156
Fna031049	1026	323	736	14.3592	32.5471	1.18055	Up	2.44e-37	1.23e-35
Fna031083	1704	73	215	1.95402	5.72467	1.55075	Up	2.05e-17	5.1e-16
Fna031124	372	0	25	0.001	3.04915	11.5742	Up	3.19e-08	3.65e-07
Fna031151	975	1663	397	77.797	18.4743	-2.0742	Down	3.04e-185	5.98e-183
Fna031200	630	2	29	0.144799	2.08852	3.85036	Up	2.65e-07	2.69e-06
Fna031206	1356	37	83	1.24456	2.77715	1.15796	Up	2.63e-05	0.000189305
Fna031222	1704	18	271	0.481813	7.21574	3.9046	Up	4.04e-59	3.02e-57
Fna031291	1644	0	47	0.001	1.29711	10.3411	Up	8.06e-15	1.71e-13
Fna031295	1218	7	138	0.262136	5.14059	4.29355	Up	8.1e-33	3.75e-31
Fna031305	972	8	189	0.375404	8.8222	4.55462	Up	4.26e-46	2.59e-44
Fna031375	2838	0	14	0.001	0.223819	7.80619	Up	6.35e-05	0.000419644
Fna031381	1230	193	67	7.15694	2.47144	-1.53399	Down	1.2e-15	2.69e-14
Fna031383	1440	4	116	0.126699	3.65491	4.85036	Up	8.91e-30	3.74e-28
Fna031385	1104	17	54	0.702353	2.21925	1.6598	Up	9.02e-06	7.09e-05
Fna031402	555	3	34	0.246549	2.7795	3.49488	Up	7.27e-08	7.95e-07
Fna031418	936	0	36	0.001	1.74505	10.7691	Up	1.6e-11	2.63e-10
Fna031443	1659	59	424	1.62211	11.5958	2.83766	Up	5.61e-69	4.85e-67
Fna031463	1665	1	55	0.0273944	1.49875	5.77374	Up	9.31e-16	2.11e-14
Fna031549	693	3	34	0.197453	2.22601	3.49488	Up	7.27e-08	7.95e-07
Fna031561	1077	94	203	3.98096	8.55188	1.10313	Up	2.28e-10	3.34e-09
Fna031575	900	710	271	35.9825	13.6618	-1.39715	Down	1.21e-46	7.46e-45
Fna031584	2169	1353	3967	28.4521	82.982	1.54427	Up	1.06e-290	2.86e-288
Fna031588	987	5	33	0.231062	1.51697	2.71484	Up	2.63e-06	2.28e-05
Fna031642	1140	283	109	11.3229	4.33813	-1.3841	Down	2.68e-19	7.39e-18
Fna031663	930	0	31	0.001	1.51238	10.5626	Up	5.07e-10	7.12e-09
Fna031707	732	27	4	1.6824	0.247931	-2.76251	Down	1.81e-05	0.0001345
Fna031708	504	43	110	3.89147	9.90247	1.34747	Up	4.89e-08	5.47e-07
Fna031712	2355	546	5409	10.5749	104.209	3.30077	Up	0	0
Fna031713	483	9	150	0.849906	14.0905	4.05127	Up	3.19e-34	1.52e-32
Fna031719	1260	31	634	1.12219	22.8297	4.34652	Up	6.81e-147	1.14e-144
Fna031804	846	2	45	0.107829	2.41337	4.48423	Up	9.39e-12	1.57e-10
Fna031881	813	250	749	14.0257	41.7996	1.57542	Up	5.04e-58	3.71e-56
Fna031894	1179	1686	11637	65.2258	447.825	2.77942	Up	0	0
Fna031896	1050	40	206	1.73759	8.90142	2.35695	Up	3.76e-28	1.5e-26
Fna031946	1188	3785	11128	145.32	424.993	1.54821	Up	0	0
Fna031961	1713	47	132	1.25146	3.49621	1.48218	Up	1.31e-10	1.96e-09
Fna031969	858	56	16	2.97698	0.846085	-1.81498	Down	1.37e-06	1.24e-05
Fna031976	1038	20	370	0.878836	16.1728	4.20183	Up	1.85e-84	1.94e-82
Fna032025	3639	0	42	0.001	0.523659	9.03248	Up	2.55e-13	4.89e-12
Fna032039	1137	0	13	0.001	0.518757	9.01892	Up	0.000126663	0.000783968
Fna032040	1134	16	60	0.64355	2.4006	1.89927	Up	2.73e-07	2.76e-06
Fna032043	1125	35	89	1.41903	3.58937	1.33883	Up	1.07e-06	9.91e-06
Fna032047	231	2	28	0.394906	5.49955	3.79973	Up	4.97e-07	4.85e-06
Fna032085	2331	98	48	1.91761	0.934287	-1.03737	Down	2.73e-05	0.000195814
Fna032088	1086	381	181	16.0019	7.56188	-1.08142	Down	9.27e-18	2.36e-16
Fna032096	1506	0	127	0.001	3.82613	11.9017	Up	8.24e-39	4.32e-37
Fna032125	336	72	27	9.77392	3.64591	-1.42266	Down	4.14e-06	3.47e-05
Fna032134	1134	3	47	0.120666	1.88047	3.96201	Up	2.22e-11	3.58e-10
Fna032147	1122	772	5855	31.3834	236.764	2.91538	Up	0	0
Fna032166	738	263	129	16.2545	7.93076	-1.03531	Down	6.06e-12	1.03e-10
Fna032224	1539	1	66	0.0296372	1.94575	6.03677	Up	5.57e-19	1.51e-17
Fna032226	2070	11	37	0.242381	0.810985	1.7424	Up	0.000152724	0.000927666
Fna032267	1230	269	131	9.97522	4.83223	-1.04566	Down	2.33e-12	4.11e-11
Fna032269	1446	9	206	0.28389	6.46368	4.50895	Up	7.97e-50	5.14e-48
Fna032285	1686	0	26	0.001	0.699676	9.45054	Up	1.6e-08	1.89e-07
Fna032309	1182	63	302	2.43108	11.5923	2.2535	Up	1.74e-38	9.01e-37
Fna032319	1338	5	48	0.170447	1.62767	3.25541	Up	4.37e-10	6.2e-09
Fna032377	462	490	232	48.376	22.7839	-1.08628	Down	1.5e-22	4.8e-21
Fna032404	714	244	120	15.5872	7.62543	-1.03147	Down	4e-11	6.28e-10
Fna032427	1077	79	199	3.3457	8.38337	1.32522	Up	3.95e-13	7.46e-12
Fna032437	345	73	27	9.65115	3.5508	-1.44256	Down	2.8e-06	2.42e-05
Fna032468	918	13	0	0.645916	0.001	-9.3352	Down	0.000117633	0.000734342
Fna032469	2097	25	4	0.543772	0.0865452	-2.65148	Down	5.61e-05	0.000375862
Fna032499	486	6	309	0.563106	28.8472	5.67888	Up	4.49e-83	4.67e-81
Fna032513	978	265	778	12.359	36.0929	1.54616	Up	1.27e-58	9.4e-57
Fna032520	1494	160	433	4.88478	13.1498	1.42867	Up	7.38e-30	3.1e-28
Fna032523	1746	51	163	1.3323	4.23569	1.66868	Up	6.72e-15	1.43e-13
Fna032524	627	0	18	0.001	1.30253	10.3471	Up	4.01e-06	3.37e-05
Fna032526	459	34	452	3.37864	44.6794	3.72509	Up	4.04e-94	4.74e-92
Fna032527	1050	46	106	1.99822	4.58034	1.19674	Up	1.05e-06	9.75e-06
Fna032529	3702	4	27	0.0492832	0.330909	2.74727	Up	2.06e-05	0.000151148
Fna032531	1446	80	163	2.52346	5.11447	1.01918	Up	1.01e-07	1.09e-06
Fna032537	1248	15	174	0.548217	6.32581	3.52843	Up	1.4e-35	6.84e-34
Fna032538	699	1	25	0.0652527	1.62272	4.63624	Up	4.46e-07	4.38e-06
Fna032544	495	64	405	5.89726	37.122	2.65416	Up	1.74e-61	1.35e-59
Fna032547	1455	2	34	0.0626964	1.06022	4.07984	Up	1.12e-08	1.35e-07
Fna032606	1098	24	335	0.996975	13.8428	3.79543	Up	3.45e-71	3.08e-69
Fna032621	648	0	18	0.001	1.26031	10.2996	Up	4.01e-06	3.37e-05
Fna032638	621	0	73	0.001	5.3335	12.3809	Up	1.29e-22	4.14e-21
Fna032651	816	37	185	2.06817	10.2864	2.31431	Up	6.48e-25	2.29e-23
Fna032725	999	0	22	0.001	0.999168	9.96458	Up	2.53e-07	2.58e-06
Fna032728	819	1	54	0.0556918	2.99151	5.74727	Up	1.82e-15	4.03e-14
Fna032740	498	2	21	0.183179	1.91325	3.3847	Up	3.78e-05	0.000262615
Fna032760	804	87	38	4.93559	2.14441	-1.20264	Down	8.59e-06	6.79e-05
Fna032778	1104	92	42	3.80097	1.72608	-1.13887	Down	1.17e-05	9.05e-05
Fna032784	1791	0	64	0.001	1.62131	10.6629	Up	6.43e-20	1.84e-18
Fna032795	1110	97	199	3.98588	8.13413	1.02909	Up	2.98e-09	3.85e-08
Fna032802	1413	194	1221	6.26232	39.2062	2.64631	Up	2.85e-181	5.5e-179
Fna032849	3738	42	194	0.51249	2.35474	2.19997	Up	1.41e-24	4.93e-23
Fna032850	915	1452	723	72.3804	35.8508	-1.0136	Down	6.17e-57	4.43e-55
Fna032854	1512	2	20	0.0603328	0.600149	3.31431	Up	6.95e-05	0.000455346
Fna032927	1731	44	187	1.15939	4.90146	2.07984	Up	3.2e-22	1.01e-20
Fna032928	747	12	123	0.732717	7.47078	3.34993	Up	1.73e-24	6.02e-23
Fna032933	1026	0	75	0.001	3.31662	11.6955	Up	3.23e-23	1.07e-21
Fna032943	993	0	19	0.001	0.868132	9.76177	Up	2.01e-06	1.78e-05
Fna032962	1395	24	67	0.784716	2.17912	1.47351	Up	5.56e-06	4.55e-05
Fna032965	1095	15	83	0.624817	3.4391	2.46053	Up	9.87e-13	1.8e-11
Fna033007	1251	9124	3581	332.662	129.876	-1.35693	Down	0	0
Fna033026	714	96	18	6.13265	1.14381	-2.42266	Down	2.26e-14	4.66e-13
Fna033052	414	35	77	3.85605	8.43862	1.12988	Up	7.25e-05	0.000472983
Fna033104	1056	344	1270	14.8583	54.5659	1.87673	Up	9.42e-124	1.38e-121
Fna033124	1656	250	1065	6.88581	29.179	2.08323	Up	3.24e-119	4.58e-117
Fna033180	441	5602	1236	579.402	127.163	-2.18788	Down	0	0
Fna033188	1053	3690	1803	159.836	77.687	-1.04084	Down	4.73e-148	8.02e-146
Fna033192	834	183	87	10.0083	4.73298	-1.08038	Down	2.91e-09	3.76e-08
Fna033221	2166	310	118	6.52798	2.47175	-1.4011	Down	2.34e-21	7.13e-20
Fna033232	384	40	338	4.75121	39.9362	3.07133	Up	8.22e-60	6.26e-58
Fna033257	282	8	37	1.29395	5.95297	2.20183	Up	1e-05	7.82e-05
Fna033303	1356	2	45	0.0672738	1.50568	4.48423	Up	9.39e-12	1.57e-10
Fna033304	1353	41	709	1.38217	23.7755	4.10447	Up	8.19e-158	1.44e-155
Fna033349	1467	142	417	4.41503	12.897	1.54654	Up	3.28e-32	1.49e-30
Fna033356	243	2262	419	424.582	78.2328	-2.4402	Down	1e-306	2.85e-304
Fna033357	1392	6	59	0.196602	1.92307	3.29006	Up	3.14e-12	5.5e-11
Fna033378	1182	28	113	1.08048	4.33753	2.0052	Up	2.06e-13	3.98e-12
Fna033387	1203	24	93	0.909957	3.50751	1.94658	Up	6.7e-11	1.03e-09
Fna033436	798	9975	2979	570.145	169.375	-1.75111	Down	0	0
Fna033439	1524	46	12	1.37673	0.357254	-1.94622	Down	4.66e-06	3.88e-05
Fna033440	402	89	34	10.0981	3.83737	-1.39589	Down	4.37e-07	4.3e-06
Fna033456	471	11	59	1.06524	5.68345	2.41559	Up	3e-09	3.88e-08
Fna033515	1440	1	21	0.0316747	0.661665	4.3847	Up	6.05e-06	4.92e-05
Fna033520	1359	257	1206	8.6256	40.2633	2.22277	Up	3.99e-146	6.62e-144
Fna033598	441	169	3718	17.4793	382.518	4.45181	Up	0	0
Fna033603	1068	2	20	0.085415	0.84965	3.31431	Up	6.95e-05	0.000455248
Fna033611	1170	622	72	24.2482	2.79208	-3.11847	Down	4.85e-111	6.47e-109
Fna033663	1389	292	3819	9.58862	124.747	3.70153	Up	0	0
Fna033666	2631	87	243	1.50825	4.19051	1.47425	Up	3.37e-18	8.8e-17
Fna033778	1914	0	54	0.001	1.28007	10.322	Up	6.42e-17	1.56e-15
Fna033855	966	121	59	5.71326	2.77113	-1.04384	Down	2.75e-06	2.38e-05
Fna033933	828	3	79	0.165259	4.3289	4.7112	Up	2.42e-20	7.05e-19
Fna033940	447	0	23	0.001	2.33454	11.1889	Up	1.27e-07	1.35e-06
Fna033955	912	52	245	2.60066	12.1886	2.22858	Up	4.14e-31	1.8e-29
Fna033961	1224	231	723	8.60807	26.8002	1.63848	Up	3.06e-59	2.3e-57
Fna033995	1800	589	1208	14.9251	30.4492	1.02866	Up	1.63e-48	1.02e-46
Fna034019	1041	381	1111	16.6936	48.4222	1.53637	Up	3.36e-82	3.47e-80
Fna034021	888	44	14	2.26003	0.715313	-1.6597	Down	6e-05	0.000400221
Fna034037	1290	1	19	0.0353578	0.668259	4.24031	Up	2.21e-05	0.000161154
Fna034041	795	6	28	0.344239	1.59798	2.21477	Up	0.000124293	0.000771729
Fna034050	870	144	374	7.54951	19.5044	1.36935	Up	1.73e-24	6.02e-23
Fna034082	1935	0	72	0.001	1.68823	10.7213	Up	2.57e-22	8.11e-21
Fna034083	903	228	110	11.5166	5.52696	-1.05915	Down	6.89e-11	1.05e-09
Fna034096	687	6	73	0.398355	4.82111	3.59724	Up	6.46e-16	1.47e-14
Fna034113	723	0	40	0.001	2.51017	11.2936	Up	1.01e-12	1.85e-11
Fna034114	1407	1009	5211	32.7094	168.038	2.36101	Up	0	0
Fna034145	933	259	555	12.6617	26.9894	1.09191	Up	2.17e-25	7.85e-24
Fna034148	1158	8	95	0.315106	3.72217	3.56223	Up	3.49e-20	1.01e-18
Fna034166	1527	18	98	0.537661	2.91185	2.43716	Up	1.21e-14	2.52e-13
Fna034174	741	4	47	0.246217	2.8778	3.54697	Up	1.47e-10	2.19e-09
Fna034179	1665	2	33	0.0547887	0.899251	4.03677	Up	2.11e-08	2.47e-07
Fna034184	5247	120	406	1.04315	3.51072	1.75082	Up	3.49e-37	1.76e-35
Fna034209	399	17	50	1.94335	5.68563	1.54877	Up	4.88e-05	0.000331301
Fna034247	675	107	47	7.23029	3.15919	-1.1945	Down	8.98e-07	8.41e-06
Fna034248	1437	16	88	0.507854	2.77848	2.45181	Up	2.27e-13	4.37e-12
Fna034251	774	0	15	0.001	0.879289	9.78019	Up	3.18e-05	0.000225271
Fna034257	618	33	78	2.43557	5.72647	1.23339	Up	1.85e-05	0.000137349
Fna034314	1140	156	403	6.24159	16.0392	1.36161	Up	4.72e-26	1.74e-24
Fna034353	282	246	52	39.7889	8.36634	-2.2497	Down	8.93e-32	3.99e-30
Fna034362	2565	141	66	2.50731	1.16745	-1.10278	Down	1.19e-07	1.27e-06
Fna034379	1443	1105	2323	34.9278	73.0406	1.06432	Up	8.89e-97	1.08e-94
Fna034409	1278	82	38	2.92657	1.34907	-1.11725	Down	4.66e-05	0.000317166
Fna034410	1107	550	3433	22.6616	140.704	2.63435	Up	0	0
Fna034434	432	118	58	12.4587	6.09152	-1.03228	Down	4.48e-06	3.73e-05
Fna034497	1161	9	508	0.353578	19.8524	5.81114	Up	6.12e-137	9.82e-135
Fna034498	1245	0	369	0.001	13.4474	13.715	Up	2.21e-111	2.95e-109
Fna034520	1761	299	1517	7.74439	39.0848	2.33538	Up	1.19e-194	2.47e-192
Fna034538	1023	5	29	0.222931	1.28619	2.52843	Up	2.39e-05	0.000173243
Fna034539	264	54	17	9.32965	2.92164	-1.67505	Down	7.35e-06	5.89e-05
Fna034541	480	38	110	3.61092	10.3976	1.52581	Up	2.11e-09	2.77e-08
Fna034573	1407	0	13	0.001	0.419209	8.71153	Up	0.000126663	0.000784765
Fna034577	1374	91	1475	3.02086	48.7065	4.01108	Up	0	0
Fna034580	1734	79	19	2.07804	0.497148	-2.06347	Down	3.73e-10	5.34e-09
Fna034615	1404	0	20	0.001	0.646315	9.33609	Up	1.01e-06	9.39e-06
Fna034617	273	23	2	3.84274	0.33239	-3.53118	Down	9.89e-06	7.73e-05
Fna034623	879	1	20	0.0518903	1.03234	4.31431	Up	1.16e-05	8.95e-05
Fna034634	486	90	45	8.4466	4.20105	-1.00762	Down	8.73e-05	0.000559756
Fna034661	786	539	2806	31.2782	161.974	2.37254	Up	0	0
Fna034679	1356	7	97	0.235458	3.24559	3.78494	Up	1.53e-21	4.73e-20
Fna034688	1572	1375	501	39.8957	14.4599	-1.46417	Down	5.12e-95	6.07e-93
Fna034743	1308	0	49	0.001	1.69969	10.7311	Up	2.03e-15	4.45e-14
Fna034754	495	19	154	1.75075	14.1155	3.01124	Up	1.5e-27	5.83e-26
Fna034784	1074	78	188	3.31258	7.94209	1.26157	Up	1.13e-11	1.88e-10
Fna034785	1038	16	58	0.703069	2.5352	1.85036	Up	6.86e-07	6.54e-06
Fna034807	828	31	556	1.70768	30.4667	4.15712	Up	3.23e-125	4.8e-123
Fna034809	1806	222	484	5.60674	12.1593	1.11683	Up	4.09e-23	1.34e-21
Fna034811	1191	0	29	0.001	1.10476	10.1095	Up	2.02e-09	2.65e-08
Fna034855	1245	632	309	23.1538	11.2608	-1.03994	Down	9.04e-27	3.43e-25
Fna034925	450	13	444	1.31767	44.7664	5.08635	Up	4.56e-113	6.18e-111
Fna034926	498	2	28	0.183179	2.551	3.79973	Up	4.97e-07	4.85e-06
Fna034945	1320	0	36	0.001	1.2374	10.2731	Up	1.6e-11	2.64e-10
Fna034947	1203	699	67	26.5025	2.52691	-3.39068	Down	1.43e-134	2.27e-132
Fna034962	615	6	105	0.444991	7.74632	4.12166	Up	1.27e-24	4.45e-23
Fna034969	462	1	21	0.0987264	2.06233	4.3847	Up	6.05e-06	4.92e-05
Fna034971	468	33	9	3.2162	0.872525	-1.88209	Down	0.000158998	0.000963184
Fna034976	1254	13	239	0.472848	8.64732	4.19281	Up	5.43e-55	3.8e-53
Fna034999	975	6	39	0.280687	1.81485	2.69282	Up	3.4e-07	3.4e-06
Fna035001	1041	13	44	0.569597	1.91771	1.75137	Up	3.28e-05	0.000230782
Fna035012	504	0	18	0.001	1.6204	10.6621	Up	4.01e-06	3.37e-05
Fna035013	510	0	27	0.001	2.40201	11.23	Up	8.02e-09	9.82e-08
Fna035044	1176	0	16	0.001	0.617297	9.26982	Up	1.6e-05	0.000120053
Fna035047	1014	837	365	37.6498	16.3319	-1.20495	Down	8.04e-44	4.69e-42
Fna035054	390	27518	5416	3218.31	630.079	-2.3527	Down	0	0
Fna035062	249	24	74	4.3963	13.4838	1.61687	Up	3.17e-07	3.18e-06
Fna035066	1338	238	481	8.11328	16.3106	1.00745	Up	1.14e-19	3.21e-18
Fna035201	978	0	17	0.001	0.788663	9.62326	Up	8e-06	6.37e-05
Fna035202	978	2	22	0.0932753	1.02062	3.45181	Up	2.05e-05	0.000151081
Fna035228	2661	47	151	0.805617	2.57462	1.67619	Up	5.49e-14	1.1e-12
Fna035260	777	3	22	0.176107	1.28464	2.86685	Up	9.28e-05	0.000591699
Fna035286	1371	201	100	6.68704	3.30936	-1.01482	Down	3.38e-09	4.33e-08
Fna035298	1812	0	26	0.001	0.651023	9.34656	Up	1.6e-08	1.9e-07
Fna035300	444	4	24	0.410915	2.4525	2.57734	Up	0.000109715	0.00068929
Fna035317	1911	44	177	1.05019	4.20237	2.00055	Up	3.78e-20	1.09e-18
Fna035333	843	112	246	6.05991	13.24	1.12754	Up	1.18e-12	2.14e-11
Fna035377	492	100	48	9.27065	4.42647	-1.06651	Down	1.46e-05	0.000110615
Fna035403	1500	1439	592	43.7567	17.9065	-1.28902	Down	3.93e-82	4.04e-80
Fna035410	933	0	13	0.001	0.632183	9.3042	Up	0.000126663	0.00078373
Fna035457	2958	9	35	0.138778	0.536848	1.95174	Up	7.07e-05	0.000462404
Fna035475	1134	81	173	3.25797	6.92172	1.08716	Up	7.33e-09	9.03e-08
Fna035482	411	0	29	0.001	3.20138	11.6445	Up	2.02e-09	2.66e-08
Fna035485	3513	5	120	0.0649183	1.54983	4.57734	Up	8.13e-30	3.41e-28
Fna035539	1743	105	312	2.74769	8.12154	1.56354	Up	7.23e-25	2.55e-23
Fna035541	1182	249	557	9.60854	21.3806	1.15391	Up	1.08e-27	4.22e-26
Fna035549	2661	37	357	0.634209	6.08702	3.26271	Up	9.74e-67	8.15e-65
Fna035583	498	1	39	0.0915896	3.55317	5.27778	Up	4.23e-11	6.63e-10
Fna035596	1287	202	2322	7.15893	81.8587	3.51532	Up	0	0
Fna035607	1053	1275	16586	55.2277	714.652	3.69378	Up	0	0
Fna035610	3543	63	135	0.811045	1.7288	1.09191	Up	3e-07	3.02e-06
Fna035612	1728	1	69	0.0263956	1.8117	6.1009	Up	7.32e-20	2.08e-18
Fna035628	750	130	65	7.90601	3.93218	-1.00762	Down	2.34e-06	2.05e-05
Fna035695	1260	88	202	3.18557	7.27381	1.19116	Up	1.73e-11	2.83e-10
Fna035705	657	0	13	0.001	0.897758	9.81018	Up	0.000126663	0.000785563
Fna035710	1656	101	227	2.78187	6.21938	1.16072	Up	2.8e-12	4.93e-11
Fna035712	1167	21	56	0.820775	2.1772	1.40742	Up	6.14e-05	0.000408827
Fna035751	2061	64	23	1.41637	0.506327	-1.48406	Down	7.59e-06	6.07e-05
Fna035752	687	84	34	5.57697	2.24545	-1.31248	Down	2.86e-06	2.47e-05
Fna035773	750	1	16	0.0608155	0.967921	3.99238	Up	0.000151248	0.000919892
Fna035781	936	9	82	0.438573	3.97484	3.18001	Up	4.77e-16	1.1e-14
Fna035800	1533	10	40	0.297532	1.18386	1.99238	Up	1.6e-05	0.0001204
Fna035831	216	0	210	0.001	44.111	15.4289	Up	1.06e-63	8.52e-62
Fna035970	924	40	82	1.97453	4.02646	1.028	Up	0.00014841	0.000904977
Fna036036	2514	80	231	1.45144	4.16896	1.5222	Up	3.84e-18	9.98e-17
Fna036050	1329	585	290	20.0773	9.90043	-1.02	Down	3.6e-24	1.24e-22
Fna036088	1128	232	99	9.38111	3.98206	-1.23625	Down	9.43e-14	1.87e-12
Fna036094	741	0	45	0.001	2.75534	11.428	Up	3.21e-14	6.54e-13
Fna036127	459	802	1664	79.6961	164.483	1.04536	Up	7.01e-68	5.95e-66
Fna036136	843	25	108	1.35266	5.81269	2.10341	Up	1.32e-13	2.58e-12
Fna036167	510	1	20	0.0894345	1.77927	4.31431	Up	1.16e-05	8.94e-05
Fna036183	954	13	71	0.621542	3.37669	2.44169	Up	5.41e-11	8.38e-10
Fna036189	867	55	14	2.89347	0.732639	-1.98163	Down	3.84e-07	3.81e-06
Fna036191	1026	41	126	1.82269	5.57191	1.61211	Up	2.46e-11	3.96e-10
Fna036292	594	20	155	1.53574	11.8393	2.94658	Up	3.73e-27	1.43e-25
Fna036295	339	458	935	61.6228	125.139	1.022	Up	1.49e-37	7.54e-36
Fna036301	642	62	26	4.40486	1.83747	-1.26138	Down	9.93e-05	0.000629216
Fna036308	1020	4	84	0.178869	3.73646	4.3847	Up	1.02e-20	3.04e-19
Fna036374	1224	30	69	1.11793	2.5577	1.19401	Up	8.75e-05	0.000561037
Fna036377	2010	3265	9679	74.0905	218.482	1.56015	Up	0	0
Fna036379	327	39	124	5.43992	17.205	1.66117	Up	1.32e-11	2.19e-10
Fna036384	1449	117	265	3.68293	8.29772	1.17186	Up	2.76e-14	5.64e-13
Fna036387	1203	0	21	0.001	0.792018	9.62939	Up	5.05e-07	4.92e-06
Fna036413	945	0	15	0.001	0.720179	9.49221	Up	3.18e-05	0.000224958
Fna036501	1995	29	83	0.663026	1.88763	1.50944	Up	2.55e-07	2.59e-06
Fna036552	1110	1	19	0.0410915	0.776626	4.24031	Up	2.21e-05	0.000161096
Fna036573	2199	447	184	9.27166	3.79642	-1.28819	Down	1.17e-26	4.44e-25
Fna036578	513	0	36	0.001	3.18395	11.6366	Up	1.6e-11	2.64e-10
Fna036592	1788	90	210	2.29589	5.32884	1.21477	Up	3.24e-12	5.67e-11
Fna036605	5703	88	42	0.703809	0.334139	-1.07474	Down	4.32e-05	0.000296283
Fna036617	216	18	1	3.80097	0.210052	-4.17755	Down	3.82e-05	0.000264642
Fna036622	429	3	33	0.318962	3.4901	3.45181	Up	1.34e-07	1.41e-06
Fna036638	705	7	39	0.452881	2.5099	2.47043	Up	1.17e-06	1.08e-05
Fna036687	519	2	55	0.175767	4.80813	4.77374	Up	1.37e-14	2.86e-13
Fna036689	1512	12	51	0.361997	1.53038	2.07984	Up	5.08e-07	4.93e-06
Fna036706	2022	0	24	0.001	0.538532	9.07289	Up	6.37e-08	7.02e-07
Fna036725	852	488	3174	26.125	169.024	2.69373	Up	0	0
Fna036744	963	79	173	3.74176	8.15082	1.12323	Up	2.89e-09	3.74e-08
Fna036759	1479	4	43	0.123358	1.31911	3.41864	Up	1.68e-09	2.23e-08
Fna036766	2277	59	269	1.18186	5.36007	2.1812	Up	3.78e-33	1.75e-31
Fna036840	426	417	884	44.648	94.1508	1.07638	Up	1.34e-38	7e-37
Fna036875	1038	0	25	0.001	1.09276	10.0938	Up	3.19e-08	3.65e-07
Fna036923	1809	3205	569	80.81	14.271	-2.50144	Down	0	0
Fna036927	906	21	200	1.05722	10.0157	3.24392	Up	7.36e-38	3.75e-36
Fna036931	2373	29	128	0.557411	2.44734	2.1344	Up	3.86e-16	8.94e-15
Fna036943	387	120	41	14.1431	4.80678	-1.55696	Down	1.87e-10	2.77e-09
Fna036966	1590	3974	1372	114	39.1506	-1.54193	Down	2.34e-292	6.37e-290
Fna036988	1053	47	122	2.03585	5.25669	1.36853	Up	6.03e-09	7.49e-08
Fna037007	579	309	7567	24.3419	592.961	4.60642	Up	0	0
Fna037029	633	5	42	0.360281	3.01042	3.06277	Up	1.51e-08	1.8e-07
Fna037030	273	109	223	18.2112	37.0615	1.02509	Up	3.81e-10	5.44e-09
Fna037041	2214	11	172	0.226616	3.52478	3.95921	Up	2.02e-38	1.04e-36
Fna037056	453	2308	794	232.388	79.525	-1.54705	Down	1.8e-171	3.39e-169
Fna037061	264	0	15	0.001	2.57791	11.332	Up	3.18e-05	0.000224931
Fna037062	417	2	83	0.218761	9.03074	5.36742	Up	1.2e-22	3.87e-21
Fna037077	738	18	53	1.11248	3.25837	1.55037	Up	2.83e-05	0.000202328
Fna037098	537	111	33	9.4281	2.78818	-1.75764	Down	2.39e-11	3.85e-10
Fna037121	732	69	30	4.29946	1.85948	-1.20926	Down	7.04e-05	0.000460354
Fna037122	1068	0	14	0.001	0.594755	9.21615	Up	6.35e-05	0.00042083
Fna037244	654	2	27	0.139485	1.87313	3.74727	Up	9.3e-07	8.7e-06
Fna037260	585	16	118	1.2475	9.15182	2.87502	Up	1.6e-20	4.71e-19
Fna037265	666	397	189	27.1889	12.8756	-1.07837	Down	2.3e-18	6.06e-17
Fna037281	1002	3	24	0.136562	1.08674	2.99238	Up	2.91e-05	0.000207453
Fna037301	1356	164	2093	5.51645	70.0311	3.66618	Up	0	0
Fna037316	2595	531	1078	9.33324	18.8479	1.01395	Up	1.67e-42	9.51e-41
Fna037362	966	45	95	2.12476	4.46198	1.07038	Up	2.41e-05	0.000174284
Fna037383	2379	76	24	1.45712	0.457718	-1.67059	Down	1.02e-07	1.1e-06
Fna037391	1929	70	189	1.65516	4.4454	1.42534	Up	7.7e-14	1.53e-12
Fna037398	348	84	262	11.0097	34.1589	1.63348	Up	2.09e-22	6.63e-21
Fna037410	1077	7571	1459	320.637	61.464	-2.38313	Down	0	0
Fna037462	2190	0	38	0.001	0.787265	9.6207	Up	4.03e-12	6.98e-11
Fna037489	1905	24	97	0.574634	2.31024	2.00733	Up	1.02e-11	1.69e-10
Fna037577	240	1	21	0.190048	3.96999	4.3847	Up	6.05e-06	4.92e-05
Fna037580	708	1	35	0.0644232	2.24293	5.12166	Up	6.07e-10	8.45e-09
Fna037582	2166	3	154	0.063174	3.22585	5.6742	Up	5.37e-42	3.03e-40
Fna037583	459	603	1385	59.9211	136.905	1.19203	Up	9.02e-70	7.91e-68
Fna037588	657	0	28	0.001	1.93363	10.9171	Up	4.02e-09	5.12e-08
Fna037603	576	88	33	6.96844	2.5994	-1.42266	Down	3.47e-07	3.47e-06
Fna037607	1503	76	35	2.30638	1.05655	-1.12627	Down	8e-05	0.000517463
Fna037614	1035	26	63	1.1458	2.76173	1.26922	Up	8.49e-05	0.000545755
Fna037657	2343	344	139	6.69671	2.69168	-1.31494	Down	1.68e-21	5.18e-20
Fna037665	1095	62	141	2.58258	5.84233	1.17773	Up	2.63e-08	3.03e-07
Fna037693	912	73	31	3.65093	1.54223	-1.24325	Down	2.91e-05	0.000207558
Fna037759	645	0	64	0.001	4.50196	12.1363	Up	6.43e-20	1.84e-18
Fna037789	1533	13	55	0.386791	1.6278	2.0733	Up	1.89e-07	1.95e-06
Fna037817	1536	45	102	1.33628	3.01294	1.17295	Up	2.45e-06	2.14e-05
Fna037872	198	48	108	11.0574	24.748	1.1623	Up	1.47e-06	1.34e-05
Fna037876	813	0	33	0.001	1.84164	10.8468	Up	1.27e-10	1.91e-09
Fna037881	2943	74	25	1.14688	0.385417	-1.57322	Down	4.93e-07	4.81e-06
Fna037909	1056	207	73	8.94091	3.13646	-1.51128	Down	2.4e-16	5.64e-15
Fna037913	966	169	824	7.97967	38.7018	2.278	Up	1.86e-103	2.36e-101
Fna037914	672	2314	930	157.061	62.7906	-1.32271	Down	3.49e-136	5.57e-134
Fna037925	885	91	285	4.69001	14.6111	1.6394	Up	2.34e-24	8.11e-23
Fna037946	780	6	139	0.350859	8.0854	4.52636	Up	4.04e-34	1.92e-32
Fna037959	360	63	1406	7.98203	177.2	4.47248	Up	0	0
Fna037976	813	0	33	0.001	1.84164	10.8468	Up	1.27e-10	1.91e-09
Fna038053	828	0	15	0.001	0.821944	9.6829	Up	3.18e-05	0.000225323
Fna038065	1287	28	116	0.992327	4.08941	2.043	Up	4.93e-14	9.95e-13
Fna038070	1161	42	106	1.65003	4.14243	1.32798	Up	1.19e-07	1.27e-06
Fna038076	1251	0	40	0.001	1.45072	10.5026	Up	1.01e-12	1.85e-11
Fna038095	3651	25	127	0.312323	1.57824	2.33721	Up	9.55e-18	2.43e-16
Fna038103	1866	16	99	0.391096	2.40716	2.62174	Up	6.19e-16	1.42e-14
Fna038143	1968	44	98	1.01977	2.25934	1.14766	Up	5.67e-06	4.64e-05
Fna038146	639	7276	2411	519.359	171.19	-1.60114	Down	0	0
Fna038184	282	398	60	64.3738	9.65347	-2.73736	Down	7e-63	5.54e-61
Fna038191	1254	4	80	0.145492	2.8945	4.31431	Up	1.35e-19	3.76e-18
Fna038232	411	39	12	4.32811	1.32471	-1.70806	Down	0.000118193	0.000737387
Fna038248	339	44	89	5.92009	11.9116	1.00868	Up	9.92e-05	0.000628353
Fna038289	231	78	162	15.4013	31.8188	1.04683	Up	5.77e-08	6.41e-07
Fna038293	387	237	94	27.9327	11.0204	-1.34178	Down	1.03e-15	2.31e-14
Fna038318	1152	43	89	1.70252	3.50525	1.04185	Up	6.4e-05	0.000422729
Fna038347	963	66	949	3.12603	44.7117	3.83825	Up	1.91e-200	4.05e-198
Fna038348	2796	2	21	0.0326263	0.340772	3.3847	Up	3.78e-05	0.000262765
Fna038350	1368	1	44	0.0333418	1.45931	5.45181	Up	1.5e-12	2.69e-11
Fna038384	750	22	57	1.33794	3.44822	1.36584	Up	7.73e-05	0.000501543
Fna038447	1128	0	14	0.001	0.563119	9.1373	Up	6.35e-05	0.000420419
Fna038481	1476	495	196	15.2966	6.02492	-1.3442	Down	3.14e-31	1.38e-29
Fna038492	1338	15	114	0.511341	3.86572	2.91838	Up	3.71e-20	1.07e-18
Fna038516	2013	17219	5163	390.157	116.37	-1.74534	Down	0	0
Fna038523	732	56	17	3.48941	1.05371	-1.72751	Down	3.05e-06	2.62e-05
Fna038526	1809	114	49	2.87436	1.22896	-1.2258	Down	2.26e-07	2.31e-06
Fna038528	663	2450	898	168.55	61.4531	-1.45562	Down	2.35e-166	4.28e-164
Fna038545	1062	11	462	0.472437	19.7378	5.3847	Up	8.37e-121	1.2e-118
Fna038579	2748	116	483	1.92538	7.97465	2.05028	Up	6.12e-54	4.21e-52
Fna038604	213	20	184	4.28278	39.194	3.19401	Up	1.82e-34	8.71e-33
Fna038611	954	88	42	4.20736	1.99748	-1.07474	Down	4.32e-05	0.000296316
Fna038629	1164	47	162	1.84171	6.31456	1.77764	Up	4.71e-16	1.08e-14
Fna038644	3228	29	316	0.40977	4.44155	3.43818	Up	4.77e-62	3.73e-60
Fna038662	1572	10	41	0.29015	1.18335	2.028	Up	9.88e-06	7.72e-05
Fna038686	297	5	114	0.767872	17.4152	4.50334	Up	4e-28	1.59e-26
Fna038690	753	30	127	1.8172	7.65226	2.07417	Up	1.67e-15	3.69e-14
Fna038694	729	107	321	6.69471	19.9783	1.57734	Up	7.56e-26	2.78e-24
Fna038778	765	2	22	0.119246	1.3048	3.45181	Up	2.05e-05	0.000151063
Fna038779	849	8	100	0.429791	5.34409	3.63624	Up	1.62e-21	5e-20
Fna038848	693	59	132	3.88324	8.64215	1.15413	Up	1.18e-07	1.26e-06
Fna038853	747	57	20	3.4804	1.21476	-1.51858	Down	1.76e-05	0.000131205
Fna038860	762	4	511	0.239431	30.4262	6.98956	Up	1.05e-145	1.73e-143
Fna038875	2754	18	146	0.298115	2.40531	3.01228	Up	3.35e-26	1.25e-24
Fna038880	3108	2	19	0.0293511	0.277366	3.24031	Up	0.000127068	0.000784644
Fna038932	1137	2	73	0.0802315	2.91302	5.1822	Up	9.37e-20	2.65e-18
Fna038992	402	1189	3302	134.906	372.677	1.46597	Up	1.7e-224	3.97e-222
Fna039003	1992	2	69	0.0457948	1.5716	5.1009	Up	1.33e-18	3.55e-17
Fna039075	675	2	68	0.135146	4.57074	5.07984	Up	2.58e-18	6.79e-17
Fna039083	537	522	184	44.3375	15.5462	-1.51197	Down	6.9e-39	3.63e-37
Fna039085	303	393	183	59.1596	27.4025	-1.11031	Down	5.33e-19	1.45e-17
Fna039086	891	43	169	2.20123	8.60578	1.96699	Up	6.51e-19	1.76e-17
Fna039135	1401	120	302	3.90678	9.78025	1.32389	Up	3.88e-19	1.06e-17
Fna039136	609	268	124	20.0721	9.23816	-1.11951	Down	1.37e-13	2.68e-12
Fna039142	1980	1065	485	24.5335	11.1137	-1.14242	Down	6.3e-51	4.14e-49
Fna039161	1494	68	28	2.07603	0.850332	-1.28773	Down	3.4e-05	0.000238596
Fna039264	456	63	17	6.3016	1.69147	-1.89744	Down	1.26e-07	1.33e-06
Fna039308	1032	326	988	14.4083	43.4369	1.59202	Up	4.12e-77	3.96e-75
Fna039330	648	26	79	1.8301	5.53138	1.59572	Up	1.65e-07	1.72e-06
Fna039350	462	17	53	1.67835	5.20493	1.63284	Up	1.38e-05	0.000105438
Fna039431	4578	75	35	0.747241	0.346875	-1.10716	Down	0.000111379	0.000697728
Fna039469	585	26	83	2.02718	6.4373	1.66698	Up	3.05e-08	3.5e-07
Fna039470	1326	79	32	2.71743	1.09493	-1.3114	Down	5.76e-06	4.71e-05
Fna039471	543	324	671	27.2158	56.0666	1.0427	Up	2.8e-28	1.12e-26
Fna039523	903	113	50	5.70777	2.51225	-1.18394	Down	5.32e-07	5.15e-06
Fna039525	831	63	168	3.45792	9.17254	1.40742	Up	2.98e-12	5.22e-11
Fna039544	474	2	29	0.192454	2.77588	3.85036	Up	2.65e-07	2.69e-06
Fna039596	936	57	1	2.77763	0.0484736	-5.84051	Down	1.79e-16	4.25e-15
Fna039638	612	84	205	6.26042	15.1979	1.27954	Up	7.55e-13	1.39e-11
Fna039666	1335	11	161	0.375826	5.47174	3.86386	Up	2.01e-35	9.79e-34
Fna039680	657	54	116	3.7489	8.01076	1.09547	Up	1.94e-06	1.73e-05
Fna039689	882	0	14	0.001	0.720179	9.49221	Up	6.35e-05	0.000419735
Fna039698	819	2263	5644	126.031	312.669	1.31086	Up	0	0
Fna039728	360	9	37	1.14029	4.66316	2.03191	Up	2.69e-05	0.000193292
Fna039738	1542	5	47	0.147898	1.38291	3.22504	Up	7.93e-10	1.09e-08
Fna039747	1452	21	71	0.659672	2.21857	1.74981	Up	1.19e-07	1.27e-06
Fna039784	1539	31	78	0.918752	2.29952	1.32358	Up	6.08e-06	4.94e-05
Fna039786	840	0	13	0.001	0.702175	9.45569	Up	0.000126663	0.000784048
Fna039816	450	134	62	13.5821	6.25116	-1.11951	Down	1.75e-07	1.82e-06
Fna039841	687	78	37	5.17861	2.44358	-1.08357	Down	0.000107227	0.000674767
Fna039857	975	39	105	1.82446	4.88614	1.42122	Up	2.88e-08	3.31e-07
Fna039864	1155	6	30	0.236943	1.17848	2.31431	Up	4.41e-05	0.000302
Fna039917	852	136	326	7.28073	17.3604	1.25364	Up	5.36e-19	1.46e-17
Fna039923	1716	2	26	0.0531604	0.687444	3.69282	Up	1.74e-06	1.56e-05
Fna040055	675	0	18	0.001	1.2099	10.2407	Up	4.01e-06	3.37e-05
Fna040060	2208	268	561	5.53619	11.5278	1.05815	Up	1.89e-24	6.58e-23
Fna040073	1809	304	116	7.66497	2.90938	-1.39757	Down	6.7e-21	2.01e-19
Fna040076	885	27	339	1.39154	17.3795	3.64263	Up	1e-69	8.76e-68
Fna040087	504	109	390	9.86442	35.1087	1.83152	Up	5.62e-38	2.88e-36
Fna040119	339	46	1298	6.18919	173.723	4.81089	Up	0	0
Fna040192	837	92	41	5.01346	2.22249	-1.17363	Down	7.15e-06	5.74e-05
Fna040206	1779	1	17	0.0256389	0.433565	4.07984	Up	7.98e-05	0.000516328
Fna040241	717	22	300	1.39952	18.9838	3.76177	Up	1.8e-63	1.44e-61
Fna040439	450	164	393	16.6229	39.6243	1.25321	Up	1.42e-22	4.56e-21
Fna040448	1071	38	89	1.61834	3.77035	1.22018	Up	5.66e-06	4.64e-05
Fna040450	1080	4	92	0.168932	3.86496	4.51594	Up	5.77e-23	1.88e-21
Fna040453	1779	52	19	1.33322	0.484573	-1.46013	Down	6.89e-05	0.000451832
Fna040474	615	281	118	20.8404	8.70539	-1.2594	Down	8.76e-17	2.11e-15
Fna040476	321	371	121	52.7162	17.1026	-1.62403	Down	5.1e-31	2.21e-29
Fna040506	1479	16	78	0.493432	2.39281	2.27778	Up	4.1e-11	6.43e-10
Fna040552	1110	881	4189	36.2016	171.226	2.24177	Up	0	0
Fna040555	2640	37	88	0.639254	1.51238	1.24236	Up	4.72e-06	3.91e-05
Fna040674	1320	428	1649	14.7892	56.6798	1.93829	Up	3.86e-167	7.11e-165
Fna040691	552	26	71	2.14837	5.8358	1.44169	Up	4.18e-06	3.49e-05
Fna040717	594	20	62	1.53574	4.73573	1.62465	Up	2.73e-06	2.36e-05
Fna040759	720	1017	331	64.4264	20.8582	-1.62704	Down	2.68e-82	2.77e-80
Fna040820	693	1447	4333	95.2381	283.685	1.57468	Up	0	0
Fna040874	621	230	90	16.8932	6.57555	-1.36126	Down	1.33e-15	2.96e-14
Fna040885	1200	413	175	15.698	6.61665	-1.24641	Down	1.37e-23	4.6e-22
Fna040927	720	2	56	0.126699	3.52888	4.79973	Up	7.1e-15	1.51e-13
Fna040960	1146	115	266	4.57708	10.5312	1.20217	Up	7.26e-15	1.54e-13
Fna040962	1203	3	29	0.113745	1.09374	3.2654	Up	1.51e-06	1.36e-05
Fna040979	2265	931	375	18.7481	7.5118	-1.31951	Down	1.09e-55	7.64e-54
Fna040999	903	0	22	0.001	1.10539	10.1103	Up	2.53e-07	2.58e-06
Fna041007	813	1092	421	61.2643	23.4949	-1.3827	Down	1.03e-69	9e-68
Fna041017	1260	1	19	0.0361997	0.68417	4.24031	Up	2.21e-05	0.000161134
Fna041019	1815	284	660	7.13702	16.4987	1.20895	Up	6.95e-35	3.34e-33
Fna041100	1746	257	536	6.71374	13.9284	1.05284	Up	2.98e-23	9.86e-22
Fna041137	1014	76	24	3.41862	1.07388	-1.67059	Down	1.02e-07	1.1e-06
Fna041151	654	0	31	0.001	2.15063	11.0705	Up	5.07e-10	7.14e-09
Fna041189	1686	1	21	0.0270532	0.565123	4.3847	Up	6.05e-06	4.92e-05
Fna041211	1275	9	77	0.321964	2.74007	3.08924	Up	8.96e-15	1.89e-13
Fna041212	693	1	29	0.0658176	1.89865	4.85036	Up	3.22e-08	3.67e-07
Fna041213	1236	41	100	1.51301	3.67082	1.27868	Up	5.94e-07	5.71e-06
Fna041218	1611	12	41	0.339751	1.1547	1.76497	Up	5.65e-05	0.000378336
Fna041229	807	4	55	0.22608	3.09222	3.77374	Up	1.04e-12	1.89e-11
Fna041247	486	0	31	0.001	2.89405	11.4989	Up	5.07e-10	7.12e-09
Fna041248	648	0	19	0.001	1.33033	10.3776	Up	2.01e-06	1.79e-05
Fna041262	327	23	94	3.20816	13.0425	2.02341	Up	1.67e-11	2.74e-10
Fna041298	864	24	67	1.26699	3.51838	1.47351	Up	5.56e-06	4.56e-05
Fna041302	744	101	50	6.1919	3.04915	-1.02198	Down	2.59e-05	0.000186408
Fna041306	669	12	82	0.818146	5.56121	2.76497	Up	3.88e-14	7.87e-13
Fna041334	1239	14	64	0.515385	2.34363	2.18502	Up	5.95e-09	7.39e-08
Fna041407	303	240	96	36.128	14.3751	-1.32955	Down	1.08e-15	2.41e-14
Fna041414	711	62	8	3.97738	0.510507	-2.96182	Down	8.87e-12	1.49e-10
Fna041430	813	8	86	0.448823	4.79942	3.41864	Up	8.31e-18	2.12e-16
Fna041453	1131	0	18	0.001	0.72209	9.49603	Up	4.01e-06	3.37e-05
Fna041470	876	0	24	0.001	1.24305	10.2797	Up	6.37e-08	7.02e-07
Fna041501	1113	49	104	2.00806	4.23955	1.07811	Up	8.73e-06	6.88e-05
Fna041502	1311	32	85	1.11333	2.94169	1.40177	Up	7.98e-07	7.54e-06
Fna041503	1452	171	743	5.37162	23.2169	2.11174	Up	3.67e-85	3.89e-83
Fna041584	1278	51	105	1.82018	3.72769	1.0342	Up	1.57e-05	0.00011832
Fna041606	582	3	24	0.235111	1.87098	2.99238	Up	2.91e-05	0.000207405
Fna041616	912	66	166	3.30084	8.25837	1.32302	Up	3.67e-11	5.78e-10
Fna041624	588	202	471	15.6693	36.3433	1.21375	Up	1.65e-25	6e-24
Fna041640	861	1	20	0.0529752	1.05392	4.31431	Up	1.16e-05	8.95e-05
Fna041680	483	58	21	5.47717	1.97267	-1.47328	Down	2.28e-05	0.000165986
Fna041681	1149	49	100	1.94514	3.94876	1.02153	Up	3.03e-05	0.000214908
Fna041706	741	65	20	4.00102	1.2246	-1.70806	Down	5.89e-07	5.67e-06
Fna041735	1311	1	47	0.0347915	1.62658	5.54697	Up	2.01e-13	3.88e-12
Fna041740	2169	145	309	3.04919	6.46368	1.08393	Up	1.18e-14	2.46e-13
Fna041744	528	4	46	0.345543	3.9528	3.51594	Up	2.71e-10	3.92e-09
Fna041792	972	2	21	0.0938511	0.980244	3.3847	Up	3.78e-05	0.000262825
Fna041796	1404	2	103	0.0649738	3.32852	5.67888	Up	1.83e-28	7.35e-27
Fna041798	1659	10	115	0.274934	3.14509	3.51594	Up	6.55e-24	2.22e-22
Fna041853	630	2	35	0.144799	2.52063	4.12166	Up	5.91e-09	7.34e-08
Fna041904	462	12	47	1.18472	4.6157	1.96201	Up	3.51e-06	2.98e-05
Fna041910	858	21	61	1.11637	3.2257	1.5308	Up	8.38e-06	6.64e-05
Fna041918	1173	2054	890	79.8689	34.4249	-1.21418	Down	3.52e-106	4.54e-104
Fna041980	951	31	5	1.48681	0.238545	-2.63989	Down	6.91e-06	5.56e-05
Fna041985	672	2415	887	163.917	59.8874	-1.45264	Down	1.65e-163	2.96e-161
Fna041993	1716	17	49	0.451863	1.29557	1.51963	Up	7.37e-05	0.000480136
Fna042023	2922	75	631	1.17073	9.79784	3.06506	Up	5.12e-110	6.79e-108
Fna042037	1356	0	32	0.001	1.07071	10.0644	Up	2.54e-10	3.7e-09
Fna042064	810	14	80	0.788349	4.48112	2.50695	Up	1.48e-12	2.66e-11
Fna042096	5598	52	15	0.423688	0.121574	-1.80117	Down	3.72e-06	3.14e-05
Fna042128	465	1	48	0.0980895	4.68349	5.57734	Up	1.03e-13	2.03e-12
Fna042151	195	895	1852	209.346	430.911	1.0415	Up	6.71e-75	6.28e-73
Fna042200	609	31	117	2.32177	8.71665	1.90855	Up	4.7e-13	8.83e-12
Fna042224	1515	2800	11107	84.2987	332.633	1.98035	Up	0	0
Fna042236	339	33	76	4.44007	10.1717	1.19591	Up	3.71e-05	0.000258562
Fna042264	597	1	29	0.0764014	2.20397	4.85036	Up	3.22e-08	3.67e-07
Fna042299	6180	14	72	0.103327	0.528598	2.35495	Up	1e-10	1.52e-09
Fna042375	1440	18	55	0.570145	1.73293	1.60381	Up	1.23e-05	9.44e-05
Fna042378	1473	76	241	2.35335	7.42327	1.65734	Up	3.91e-21	1.18e-19
Fna042384	855	0	14	0.001	0.742922	9.53707	Up	6.35e-05	0.000421151
Fna042448	1221	2	40	0.0747119	1.48637	4.31431	Up	2.39e-10	3.48e-09
Fna042466	780	28	260	1.63734	15.1238	3.20739	Up	2.84e-48	1.77e-46
Fna042496	1407	284	802	9.20661	25.862	1.49009	Up	2.87e-57	2.07e-55
Fna042532	1623	1	30	0.0281033	0.838656	4.89927	Up	1.66e-08	1.96e-07
Fna042544	864	0	31	0.001	1.62791	10.6688	Up	5.07e-10	7.14e-09
Fna042549	1518	4	332	0.120189	9.9231	6.36742	Up	9.09e-93	1.06e-90
Fna042554	1515	6	281	0.18064	8.4154	5.54184	Up	6.4e-75	5.99e-73
Fna042606	537	41	111	3.48245	9.37843	1.42924	Up	1e-08	1.21e-07
Fna042613	1398	22	235	0.717779	7.62679	3.40946	Up	3.37e-46	2.05e-44
Fna042662	846	20	81	1.07829	4.34406	2.0103	Up	5.07e-10	7.14e-09
Fna042681	1674	5	42	0.136235	1.13835	3.06277	Up	1.51e-08	1.8e-07
Fna042688	717	0	30	0.001	1.89838	10.8906	Up	1.01e-09	1.38e-08
Fna042789	1092	6355	1999	265.441	83.0561	-1.67623	Down	0	0
Fna042803	186	9	50	2.20701	12.1966	2.46631	Up	3.45e-08	3.92e-07
Fna042842	2226	5	58	0.102452	1.18218	3.52843	Up	1.04e-12	1.89e-11
Fna042851	807	61	140	3.44772	7.87111	1.19092	Up	2.22e-08	2.58e-07
Fna042863	1422	21	67	0.673589	2.13775	1.66615	Up	6.79e-07	6.48e-06
Fna042866	534	140	410	11.9581	34.8356	1.54258	Up	1.39e-31	6.18e-30
Fna042875	450	35	160	3.54757	16.132	2.18502	Up	2.29e-20	6.69e-19
Fna042918	471	3	27	0.29052	2.6009	3.1623	Up	4.97e-06	4.11e-05
Fna042924	1323	1	21	0.0344759	0.720179	4.3847	Up	6.05e-06	4.92e-05
Fna042959	438	9	45	0.937225	4.66144	2.31431	Up	4.79e-07	4.68e-06
Fna042987	414	60	7	6.61038	0.767148	-3.10716	Down	6.4e-12	1.09e-10
Fna042988	549	65	28	5.40028	2.31402	-1.22263	Down	0.000100135	0.000634066
Fna043030	645	1	22	0.0707157	1.54755	4.45181	Up	3.16e-06	2.7e-05
Fna043038	705	1	25	0.0646973	1.60891	4.63624	Up	4.46e-07	4.38e-06
Fna043047	1794	45	13	1.1441	0.328778	-1.79903	Down	1.75e-05	0.000130711
Fna043086	1149	58	14	2.30241	0.552827	-2.05825	Down	8.98e-08	9.72e-07
Fna043094	1410	2	58	0.0646973	1.86634	4.85036	Up	1.91e-15	4.2e-14
Fna043109	462	9	88	0.888538	8.64215	3.28189	Up	1.36e-17	3.42e-16
Fna043184	663	132	57	9.08105	3.9007	-1.21913	Down	2.87e-08	3.29e-07
Fna043219	3195	684	1661	9.76474	23.5874	1.27236	Up	4.12e-92	4.69e-90
Fna043243	1026	306	887	13.6035	39.2245	1.52778	Up	1.84e-65	1.52e-63
Fna043249	777	1	56	0.0587022	3.27	5.79973	Up	4.75e-16	1.09e-14
Fna043273	864	1	37	0.0527912	1.94298	5.20183	Up	1.6e-10	2.39e-09
Fna043286	663	17	398	1.16953	27.2365	4.54154	Up	2.28e-95	2.74e-93
Fna043300	1104	418	1781	17.2696	73.1941	2.08349	Up	4.07e-198	8.56e-196
Fna043323	939	0	22	0.001	1.06301	10.0539	Up	2.53e-07	2.58e-06
Fna043331	855	2	60	0.106694	3.18395	4.89927	Up	5.11e-16	1.17e-14
Fna043415	759	466	1202	28.004	71.8528	1.35941	Up	3.38e-74	3.12e-72
Fna043423	1377	34	93	1.12621	3.06429	1.44407	Up	1.28e-07	1.35e-06
Fna043425	957	1	22	0.047661	1.04302	4.45181	Up	3.16e-06	2.71e-05
Fna043438	180	145	62	36.7427	15.6279	-1.23333	Down	4.32e-09	5.47e-08
Fna043471	1173	35	9	1.36096	0.348117	-1.96698	Down	6.11e-05	0.000406954
Fna043472	357	310	68	39.6067	8.64215	-2.19628	Down	1.62e-38	8.41e-37
Fna043486	501	15	175	1.36562	15.8483	3.5367	Up	7.6e-36	3.74e-34
Fna043515	486	229	523	21.4919	48.8255	1.18384	Up	4.04e-27	1.55e-25
Fna043550	909	17	1	0.853022	0.0499134	-4.09508	Down	7.29e-05	0.000475669
Fna043573	1659	103	397	2.83182	10.8574	1.93887	Up	1.38e-41	7.69e-40
Fna043667	1278	100	44	3.56898	1.56208	-1.19205	Down	2.13e-06	1.88e-05
Fna043693	1494	1002	390	30.5909	11.8439	-1.36896	Down	3.57e-63	2.85e-61
Fna043714	741	0	61	0.001	3.73502	11.8669	Up	5.11e-19	1.39e-17
Fna043732	642	198	97	14.0671	6.85517	-1.03706	Down	2.32e-09	3.04e-08
Fna043758	1737	448	106	11.764	2.76877	-2.08706	Down	1.34e-51	8.82e-50
Fna043780	1524	26	147	0.778151	4.37637	2.49161	Up	8.69e-22	2.71e-20
Fna043840	1200	252	561	9.57844	21.2111	1.14696	Up	1.26e-27	4.89e-26
Fna043841	549	3	42	0.249244	3.47103	3.79973	Up	5.14e-10	7.21e-09
Fna043857	306	102	233	15.2039	34.5474	1.18414	Up	6.34e-13	1.18e-11
Fna043930	339	0	14	0.001	1.87374	10.8717	Up	6.35e-05	0.000420054
Fna043946	726	856	422	53.779	26.3729	-1.02799	Down	4.89e-35	2.36e-33
Fna043958	1413	74	271	2.38872	8.70179	1.86507	Up	1.66e-27	6.45e-26
Fna044010	225	33	74	6.6897	14.9221	1.15744	Up	7.34e-05	0.000478799
Fna044073	1872	607	1261	14.7897	30.5626	1.04718	Up	5.13e-52	3.43e-50
Fna044118	471	180	88	17.4312	8.47702	-1.04004	Down	1.15e-08	1.38e-07
Fna044123	798	285	63	16.2899	3.58194	-2.18516	Down	2.53e-35	1.23e-33
Fna044131	3135	207	770	3.01168	11.1438	1.88761	Up	2.49e-76	2.38e-74
Fna044168	2136	17	49	0.363014	1.04082	1.51963	Up	7.37e-05	0.000480187
Fna044290	300	1993	29923	303.013	4525.48	3.90062	Up	0	0
Fna044299	3081	70	16	1.03629	0.235619	-2.1369	Down	1.69e-09	2.24e-08
Fna044343	1725	15	47	0.396623	1.2362	1.64008	Up	4.11e-05	0.000283191
Fna044391	849	0	17	0.001	0.908495	9.82733	Up	8e-06	6.38e-05
Fna044394	966	4	75	0.188868	3.52262	4.2212	Up	3.34e-18	8.7e-17
Fna044396	1074	28	5	1.18913	0.211226	-2.49305	Down	3.62e-05	0.000252138
Fna044402	336	0	57	0.001	7.69692	12.9101	Up	8.09e-18	2.07e-16
Fna044434	954	244	576	11.6659	27.394	1.23157	Up	1.63e-31	7.25e-30
Fna044445	1191	0	22	0.001	0.838093	9.71097	Up	2.53e-07	2.58e-06
Fna044446	858	53	11	2.8175	0.581683	-2.27611	Down	5.37e-08	5.98e-07
Fna044456	1041	1	103	0.0438152	4.48919	6.67888	Up	6.86e-30	2.89e-28
Fna044467	942	47	117	2.27574	5.63529	1.30815	Up	3.78e-08	4.28e-07
Fna044489	2190	237	77	4.93605	1.59525	-1.62958	Down	1.81e-20	5.32e-19
Fna044491	1557	27	195	0.790953	5.68234	2.84482	Up	1.21e-32	5.57e-31
Fna044512	624	0	50	0.001	3.63552	11.8279	Up	1.02e-15	2.29e-14
Fna044528	1185	0	31	0.001	1.18693	10.213	Up	5.07e-10	7.12e-09
Fna044531	1701	55	218	1.4748	5.81478	1.9792	Up	3.77e-24	1.29e-22
Fna044540	1359	5	119	0.167813	3.97291	4.56527	Up	1.56e-29	6.47e-28
Fna044571	453	177	363	17.8218	36.3571	1.0286	Up	1.08e-15	2.43e-14
Fna044572	1959	32	90	0.74506	2.08444	1.48423	Up	1.14e-07	1.22e-06
Fna044602	1677	70	28	1.90388	0.757541	-1.32955	Down	1.62e-05	0.000121944
Fna044608	429	92	29	9.78151	3.06706	-1.6732	Down	4.39e-09	5.55e-08
Fna044634	1140	86	588	3.44088	23.402	2.76579	Up	1.69e-92	1.95e-90
Fna044637	435	0	20	0.001	2.08604	11.0265	Up	1.01e-06	9.37e-06
Fna044661	1185	0	13	0.001	0.497744	8.95926	Up	0.000126663	0.000785004
Fna044687	312	0	13	0.001	1.89047	10.8845	Up	0.000126663	0.000784606
Fna044746	1902	1777	679	42.614	16.1972	-1.39558	Down	7.51e-114	1.03e-111
Fna044768	1917	49	102	1.16587	2.41412	1.05009	Up	1.63e-05	0.000122529
Fna044779	1212	0	71	0.001	2.65789	11.3761	Up	5.12e-22	1.61e-20
Fna044834	1077	19	64	0.804662	2.69616	1.74445	Up	5.37e-07	5.19e-06
Fna044847	2049	10	78	0.222604	1.72717	2.95585	Up	2.25e-14	4.63e-13
Fna044863	864	59	189	3.11468	9.92497	1.67198	Up	4.34e-17	1.06e-15
Fna044864	1512	21	109	0.633495	3.27081	2.36825	Up	1.19e-15	2.67e-14
Fna044867	1455	15	59	0.470223	1.8398	1.96813	Up	1.79e-07	1.86e-06
Fna044918	663	361	168	24.8353	11.4968	-1.11116	Down	1.35e-17	3.39e-16
Fna044947	564	277	113	22.4014	9.09035	-1.30118	Down	2.38e-17	5.92e-16
Fna044960	708	0	31	0.001	1.9866	10.9561	Up	5.07e-10	7.13e-09
Fna044968	1860	4	28	0.0980895	0.683009	2.79973	Up	1.17e-05	9.02e-05
Fna044999	792	63	300	3.6282	17.1861	2.24392	Up	4.74e-38	2.43e-36
Fna045000	1446	6	82	0.18926	2.57292	3.76497	Up	2.48e-18	6.51e-17
Fna045035	951	75	35	3.59713	1.66982	-1.10716	Down	0.000111379	0.000697872
Fna045038	2643	95	282	1.63946	4.84098	1.56207	Up	1.35e-22	4.34e-21
Fna045060	1284	12	109	0.426277	3.85161	3.1756	Up	7.08e-21	2.12e-19
Fna045116	477	0	36	0.001	3.42425	11.7416	Up	1.6e-11	2.64e-10
Fna045152	231	38	89	7.50321	17.4807	1.22018	Up	5.66e-06	4.64e-05
Fna045180	408	0	15	0.001	1.66806	10.704	Up	3.18e-05	0.000225376
Fna045232	780	2	25	0.116953	1.45421	3.63624	Up	3.23e-06	2.76e-05
Fna045235	546	22	58	1.83783	4.81966	1.39093	Up	5.27e-05	0.000355314
Fna045253	1353	84	236	2.83176	7.91399	1.4827	Up	7.43e-18	1.91e-16
Fna045254	1608	588	1353	16.6789	38.1762	1.19465	Up	1.97e-68	1.69e-66
Fna045263	930	2	59	0.0980895	2.87839	4.87502	Up	9.88e-16	2.23e-14
Fna045270	882	27	129	1.39627	6.63594	2.24872	Up	3.01e-17	7.43e-16
Fna045329	2115	15	73	0.323487	1.56601	2.27531	Up	1.79e-10	2.66e-09
Fna045401	333	74	9	10.1359	1.22625	-3.04715	Down	3.62e-14	7.36e-13
Fna045404	1254	2653	493	96.4973	17.8374	-2.43559	Down	0	0
Fna045457	1410	9	61	0.291138	1.96287	2.75319	Up	8.44e-11	1.29e-09
Fna045518	690	51	13	3.37129	0.854822	-1.97961	Down	1.05e-06	9.75e-06
Fna045522	2736	50	150	0.833546	2.48746	1.57734	Up	7.28e-13	1.35e-11
Fna045541	1080	162	525	6.84174	22.0555	1.6887	Up	2.53e-45	1.52e-43
Fna045545	2496	82	39	1.49846	0.708927	-1.07977	Down	7.45e-05	0.000484797
Fna045570	1611	80	234	2.26501	6.59024	1.54082	Up	1.16e-18	3.1e-17
Fna045625	1287	974	360	34.5188	12.6913	-1.44355	Down	1.89e-66	1.58e-64
Fna045657	2307	87	815	1.72007	16.0284	3.22009	Up	2.07e-148	3.52e-146
Fna045687	1902	6205	2466	148.801	58.8253	-1.33888	Down	0	0
Fna045758	1584	2186	987	62.9463	28.2711	-1.15479	Down	2.26e-104	2.88e-102
Fna045804	1419	77	205	2.47505	6.5547	1.40507	Up	1.33e-14	2.77e-13
Fna045805	1284	24	60	0.852554	2.12015	1.31431	Up	8.18e-05	0.000527564
[truncated: 1,843 more rows]
