# Supplementary material for: Aberrant Meiotic Prophase I Leads to Genic Male Sterility in the Novel TE5A Mutant of Brassica napus
Source: Sci Rep. 2016 Sep 27;6:33955. doi: 10.1038/srep33955 (PMC5037387; doi:10.1038/srep33955)
Supplement: Supplementary File 2 [file srep33955-s3.xls]

## Sheet: A1-VS-B1.genelist.difgoall
Supplementary file 2: Significantly enriched GO terms of DEGs
GO_ID	GO_Term	GO_Class	Pvalue	AdjustedPv	x1	x2	n	N	EnrichDirect	GOlevl	GeneID
GO:0006857	oligopeptide transport	BP	1.78e-09	2.86e-07	29	191	2439	46541	Over	5	Fna075835,Fna022793,Fna073792,Fna020615,Fna006681,Fna016150,Fna014783,Fna081316,Fna014784,Fna051456,Fna068808,Fna078804,Fna079883,Fna012959,Fna011708,Fna019211,Fna084013,Fna047556,Fna009789,Fna080388,Fna009455,Fna024223,Fna021499,Fna080387,Fna072722,Fna026417,Fna087829,Fna087220,Fna052778
GO:0015833	peptide transport	BP	1.78e-09	2.86e-07	29	191	2439	46541	Over	4	Fna075835,Fna022793,Fna073792,Fna020615,Fna006681,Fna016150,Fna014783,Fna081316,Fna014784,Fna051456,Fna068808,Fna078804,Fna079883,Fna012959,Fna011708,Fna019211,Fna084013,Fna047556,Fna009789,Fna080388,Fna009455,Fna024223,Fna021499,Fna080387,Fna072722,Fna026417,Fna087829,Fna087220,Fna052778
GO:0006511	ubiquitin-dependent protein catabolic process	BP	2.02e-09	2.86e-07	41	319	2439	46541	Over	8	Fna058504,Fna027030,Fna058570,Fna037061,Fna069179,Fna069404,Fna072778,Fna001275,Fna014205,Fna076242,Fna016677,Fna061130,Fna065696,Fna007533,Fna021116,Fna010703,Fna006388,Fna010702,Fna037062,Fna043286,Fna066335,Fna046722,Fna031713,Fna046739,Fna042918,Fna069180,Fna023206,Fna076639,Fna069961,Fna069182,Fna001274,Fna069450,Fna007368,Fna081721,Fna069181,Fna072083,Fna075938,Fna030572,Fna001273,Fna082132…
GO:0019941	modification-dependent protein catabolic process	BP	2.02e-09	2.86e-07	41	319	2439	46541	Over	7	Fna058504,Fna027030,Fna058570,Fna037061,Fna069179,Fna069404,Fna072778,Fna001275,Fna014205,Fna076242,Fna016677,Fna061130,Fna065696,Fna007533,Fna021116,Fna010703,Fna006388,Fna010702,Fna037062,Fna043286,Fna066335,Fna046722,Fna031713,Fna046739,Fna042918,Fna069180,Fna023206,Fna076639,Fna069961,Fna069182,Fna001274,Fna069450,Fna007368,Fna081721,Fna069181,Fna072083,Fna075938,Fna030572,Fna001273,Fna082132…
GO:0043632	modification-dependent macromolecule catabolic process	BP	2.02e-09	2.86e-07	41	319	2439	46541	Over	6	Fna058504,Fna027030,Fna058570,Fna037061,Fna069179,Fna069404,Fna072778,Fna001275,Fna014205,Fna076242,Fna016677,Fna061130,Fna065696,Fna007533,Fna021116,Fna010703,Fna006388,Fna010702,Fna037062,Fna043286,Fna066335,Fna046722,Fna031713,Fna046739,Fna042918,Fna069180,Fna023206,Fna076639,Fna069961,Fna069182,Fna001274,Fna069450,Fna007368,Fna081721,Fna069181,Fna072083,Fna075938,Fna030572,Fna001273,Fna082132…
GO:0051603	proteolysis involved in cellular protein catabolic process	BP	7.33e-07	5.45e-05	42	382	2439	46541	Over	6	Fna058504,Fna027030,Fna058570,Fna037061,Fna069179,Fna069404,Fna072778,Fna001275,Fna014205,Fna076242,Fna016677,Fna061130,Fna068979,Fna065696,Fna007533,Fna021116,Fna010703,Fna006388,Fna010702,Fna037062,Fna043286,Fna066335,Fna046722,Fna031713,Fna046739,Fna042918,Fna069180,Fna023206,Fna076639,Fna069961,Fna069182,Fna001274,Fna069450,Fna007368,Fna081721,Fna069181,Fna072083,Fna075938,Fna030572,Fna001273…
GO:0044257	cellular protein catabolic process	BP	7.33e-07	5.45e-05	42	382	2439	46541	Over	6	Fna058504,Fna027030,Fna058570,Fna037061,Fna069179,Fna069404,Fna072778,Fna001275,Fna014205,Fna076242,Fna016677,Fna061130,Fna068979,Fna065696,Fna007533,Fna021116,Fna010703,Fna006388,Fna010702,Fna037062,Fna043286,Fna066335,Fna046722,Fna031713,Fna046739,Fna042918,Fna069180,Fna023206,Fna076639,Fna069961,Fna069182,Fna001274,Fna069450,Fna007368,Fna081721,Fna069181,Fna072083,Fna075938,Fna030572,Fna001273…
GO:0030163	protein catabolic process	BP	2.4e-06	0.000154157	42	395	2439	46541	Over	5	Fna058504,Fna027030,Fna058570,Fna037061,Fna069179,Fna069404,Fna072778,Fna001275,Fna014205,Fna076242,Fna016677,Fna061130,Fna068979,Fna065696,Fna007533,Fna021116,Fna010703,Fna006388,Fna010702,Fna037062,Fna043286,Fna066335,Fna046722,Fna031713,Fna046739,Fna042918,Fna069180,Fna023206,Fna076639,Fna069961,Fna069182,Fna001274,Fna069450,Fna007368,Fna081721,Fna069181,Fna072083,Fna075938,Fna030572,Fna001273…
GO:0044265	cellular macromolecule catabolic process	BP	5.58e-06	0.000303478	44	431	2439	46541	Over	5	Fna058504,Fna027030,Fna058570,Fna037061,Fna069179,Fna069404,Fna072778,Fna001275,Fna014205,Fna076242,Fna016677,Fna061130,Fna068979,Fna065696,Fna007533,Fna021116,Fna010703,Fna006388,Fna010702,Fna037062,Fna043286,Fna059000,Fna066335,Fna046722,Fna031713,Fna046739,Fna042918,Fna069180,Fna023206,Fna076639,Fna069961,Fna069182,Fna001274,Fna069450,Fna059034,Fna007368,Fna081721,Fna069181,Fna072083,Fna075938…
GO:0071702	organic substance transport	BP	1.04e-05	0.000543837	23	179	2439	46541	Over	4	Fna006189,Fna037959,Fna019500,Fna022760,Fna047948,Fna013444,Fna059347,Fna026512,Fna013979,Fna016352,Fna015402,Fna012516,Fna025108,Fna079411,Fna034809,Fna036295,Fna027076,Fna084704,Fna010434,Fna063721,Fna071569,Fna056140,Fna001339
GO:0009057	macromolecule catabolic process	BP	2.99e-05	0.00132091	50	536	2439	46541	Over	4	Fna058504,Fna027030,Fna058570,Fna037061,Fna069179,Fna069404,Fna072778,Fna001275,Fna014205,Fna076242,Fna016677,Fna061130,Fna068979,Fna065696,Fna007533,Fna021116,Fna010703,Fna006388,Fna010702,Fna037062,Fna043286,Fna059000,Fna066335,Fna046722,Fna031713,Fna046739,Fna042918,Fna069180,Fna023206,Fna076639,Fna069961,Fna069182,Fna001274,Fna069450,Fna059034,Fna039086,Fna007368,Fna081721,Fna069181,Fna072083…
GO:0006508	proteolysis	BP	0.000253449	0.00577619	119	1642	2439	46541	Over	5	Fna058504,Fna027030,Fna058570,Fna067889,Fna037061,Fna029903,Fna069179,Fna087815,Fna068357,Fna069404,Fna027085,Fna050794,Fna073603,Fna068469,Fna072778,Fna001275,Fna014205,Fna076242,Fna013051,Fna050983,Fna016677,Fna061468,Fna020214,Fna018848,Fna061130,Fna068979,Fna065696,Fna007533,Fna026310,Fna021116,Fna010703,Fna006388,Fna007532,Fna010702,Fna037062,Fna009366,Fna043286,Fna026047,Fna066335,Fna012928…
GO:0005975	carbohydrate metabolic process	BP	0.000529244	0.00968171	147	2131	2439	46541	Over	4	Fna050432,Fna026215,Fna000468,Fna077759,Fna009898,Fna085748,Fna014116,Fna008188,Fna028425,Fna035485,Fna050497,Fna036308,Fna082082,Fna021136,Fna036552,Fna046241,Fna017012,Fna028937,Fna035596,Fna083923,Fna038880,Fna000515,Fna002284,Fna087125,Fna024894,Fna062106,Fna000798,Fna080449,Fna036183,Fna034114,Fna051656,Fna027262,Fna082330,Fna086616,Fna001041,Fna036931,Fna050220,Fna025315,Fna076223,Fna015214…
GO:0003333	amino acid transmembrane transport	BP	0.000555002	0.00968171	9	46	2439	46541	Over	4	Fna013444,Fna059347,Fna026512,Fna013979,Fna015402,Fna025108,Fna079411,Fna034809,Fna063721
GO:0006865	amino acid transport	BP	0.000555002	0.00968171	9	46	2439	46541	Over	6	Fna013444,Fna059347,Fna026512,Fna013979,Fna015402,Fna025108,Fna079411,Fna034809,Fna063721
GO:0015837	amine transport	BP	0.000555002	0.00968171	9	46	2439	46541	Over	5	Fna013444,Fna059347,Fna026512,Fna013979,Fna015402,Fna025108,Fna079411,Fna034809,Fna063721
GO:0071705	nitrogen compound transport	BP	0.000555002	0.00968171	9	46	2439	46541	Over	4	Fna013444,Fna059347,Fna026512,Fna013979,Fna015402,Fna025108,Fna079411,Fna034809,Fna063721
GO:0006014	D-ribose metabolic process	BP	0.0015386	0.0207051	6	25	2439	46541	Over	5	Fna000468,Fna036308,Fna021136,Fna001041,Fna039308,Fna067546
GO:0015849	organic acid transport	BP	0.00160615	0.0212102	9	53	2439	46541	Over	5	Fna013444,Fna059347,Fna026512,Fna013979,Fna015402,Fna025108,Fna079411,Fna034809,Fna063721
GO:0046942	carboxylic acid transport	BP	0.00160615	0.0212102	9	53	2439	46541	Over	6	Fna013444,Fna059347,Fna026512,Fna013979,Fna015402,Fna025108,Fna079411,Fna034809,Fna063721
GO:0006367	transcription initiation from RNA polymerase II promoter	BP	0.00209818	0.024397	9	55	2439	46541	Over	7	Fna061500,Fna007662,Fna026730,Fna013898,Fna013900,Fna013048,Fna081036,Fna034962,Fna073839
GO:0055085	transmembrane transport	BP	0.0026997	0.0286366	127	1873	2439	46541	Over	3	Fna060835,Fna063514,Fna018418,Fna071155,Fna019494,Fna071910,Fna061414,Fna087773,Fna086499,Fna032224,Fna003732,Fna025466,Fna024892,Fna015010,Fna077869,Fna053486,Fna008757,Fna010466,Fna087801,Fna032134,Fna055724,Fna013444,Fna003537,Fna011288,Fna042842,Fna038644,Fna026721,Fna042613,Fna063768,Fna018272,Fna033357,Fna059347,Fna046497,Fna054361,Fna019055,Fna064254,Fna026512,Fna013979,Fna062180,Fna059438…
GO:0006869	lipid transport	BP	0.00275712	0.0286366	13	107	2439	46541	Over	5	Fna006189,Fna037959,Fna019500,Fna022760,Fna047948,Fna016352,Fna036295,Fna027076,Fna084704,Fna010434,Fna071569,Fna056140,Fna001339
GO:0010876	lipid localization	BP	0.00275712	0.0286366	13	107	2439	46541	Over	4	Fna006189,Fna037959,Fna019500,Fna022760,Fna047948,Fna016352,Fna036295,Fna027076,Fna084704,Fna010434,Fna071569,Fna056140,Fna001339
GO:0044264	cellular polysaccharide metabolic process	BP	0.00428494	0.0394055	24	255	2439	46541	Over	5	Fna014116,Fna038880,Fna036183,Fna076223,Fna015214,Fna065535,Fna081178,Fna046121,Fna084764,Fna008631,Fna052506,Fna050178,Fna019970,Fna035610,Fna052068,Fna084852,Fna074868,Fna080289,Fna085358,Fna038516,Fna002523,Fna031575,Fna045687,Fna025126
GO:0006801	superoxide metabolic process	BP	0.00575501	0.0484038	6	32	2439	46541	Over	5	Fna032526,Fna036127,Fna021711,Fna003666,Fna037410,Fna038146
GO:0072593	reactive oxygen species metabolic process	BP	0.00575501	0.0484038	6	32	2439	46541	Over	4	Fna032526,Fna036127,Fna021711,Fna003666,Fna037410,Fna038146
GO:0012511	monolayer-surrounded lipid storage body	CC	4.49e-05	0.00160696	11	50	2439	46541	Over	5	Fna005100,Fna080676,Fna009203,Fna005098,Fna009200,Fna009202,Fna034925,Fna027508,Fna034926,Fna009204,Fna080678
GO:0005811	lipid particle	CC	4.49e-05	0.00160696	11	50	2439	46541	Over	5	Fna005100,Fna080676,Fna009203,Fna005098,Fna009200,Fna009202,Fna034925,Fna027508,Fna034926,Fna009204,Fna080678
GO:0031461	cullin-RING ubiquitin ligase complex	CC	4.66e-05	0.00160696	9	34	2439	46541	Over	5	Fna027030,Fna037061,Fna014205,Fna016677,Fna061130,Fna010703,Fna006388,Fna010702,Fna037062
GO:0005618	cell wall	CC	0.000718194	0.0122266	31	324	2439	46541	Over	4	Fna054038,Fna076815,Fna014116,Fna083653,Fna005249,Fna036183,Fna037789,Fna015734,Fna076223,Fna015214,Fna035800,Fna066377,Fna065535,Fna084764,Fna008631,Fna069420,Fna052506,Fna050178,Fna019970,Fna084852,Fna077853,Fna051049,Fna080289,Fna085358,Fna049001,Fna059049,Fna002523,Fna031575,Fna036573,Fna058991,Fna021785
GO:0048046	apoplast	CC	0.00185121	0.0223814	20	190	2439	46541	Over	3	Fna014116,Fna024046,Fna054055,Fna004634,Fna036183,Fna076223,Fna015214,Fna065535,Fna084764,Fna008631,Fna052506,Fna050178,Fna019970,Fna039680,Fna084852,Fna023496,Fna080289,Fna085358,Fna031575,Fna074802
GO:0030312	external encapsulating structure	CC	0.00421391	0.0394055	33	383	2439	46541	Over	3	Fna054038,Fna031375,Fna076815,Fna014116,Fna083653,Fna005249,Fna036183,Fna058388,Fna037789,Fna015734,Fna076223,Fna015214,Fna035800,Fna066377,Fna065535,Fna084764,Fna008631,Fna069420,Fna052506,Fna050178,Fna019970,Fna084852,Fna077853,Fna051049,Fna080289,Fna085358,Fna049001,Fna059049,Fna002523,Fna031575,Fna036573,Fna058991,Fna021785
GO:0005576	extracellular region	CC	0.00524279	0.0453523	35	417	2439	46541	Over	2	Fna068357,Fna014116,Fna024046,Fna084584,Fna054055,Fna004634,Fna064059,Fna036183,Fna076223,Fna015214,Fna048372,Fna065535,Fna084764,Fna008631,Fna052506,Fna050178,Fna019970,Fna051844,Fna085673,Fna087808,Fna039680,Fna084852,Fna023496,Fna049008,Fna053731,Fna080289,Fna085358,Fna039083,Fna031575,Fna041407,Fna081546,Fna039085,Fna074802,Fna068695,Fna008210
GO:0016705	oxidoreductase activity, acting on paired donors, with incorporation or reduction of molecular oxygen	MF	3.87e-05	0.00156358	95	1204	2439	46541	Over	4	Fna042544,Fna016079,Fna076832,Fna079294,Fna087513,Fna061045,Fna074530,Fna069815,Fna001385,Fna016821,Fna015314,Fna003373,Fna072033,Fna060053,Fna059446,Fna066011,Fna069846,Fna079706,Fna072907,Fna073247,Fna078093,Fna001462,Fna004851,Fna019265,Fna044634,Fna057728,Fna026191,Fna005207,Fna059477,Fna057316,Fna074223,Fna070207,Fna030662,Fna054163,Fna084936,Fna005000,Fna073531,Fna064527,Fna081796,Fna078634…
GO:0016762	xyloglucan:xyloglucosyl transferase activity	MF	4.23e-05	0.00160696	14	77	2439	46541	Over	6	Fna014116,Fna036183,Fna076223,Fna015214,Fna065535,Fna084764,Fna008631,Fna052506,Fna050178,Fna019970,Fna084852,Fna080289,Fna085358,Fna031575
GO:0031625	ubiquitin protein ligase binding	MF	4.66e-05	0.00160696	9	34	2439	46541	Over	5	Fna027030,Fna037061,Fna014205,Fna016677,Fna061130,Fna010703,Fna006388,Fna010702,Fna037062
GO:0004866	endopeptidase inhibitor activity	MF	5.45e-05	0.00167425	19	146	2439	46541	Over	5	Fna077676,Fna086938,Fna032943,Fna082105,Fna032039,Fna076772,Fna076325,Fna080210,Fna057632,Fna024341,Fna055769,Fna082104,Fna017866,Fna013959,Fna060703,Fna023473,Fna041985,Fna004272,Fna004266
GO:0061135	endopeptidase regulator activity	MF	5.45e-05	0.00167425	19	146	2439	46541	Over	4	Fna077676,Fna086938,Fna032943,Fna082105,Fna032039,Fna076772,Fna076325,Fna080210,Fna057632,Fna024341,Fna055769,Fna082104,Fna017866,Fna013959,Fna060703,Fna023473,Fna041985,Fna004272,Fna004266
GO:0030414	peptidase inhibitor activity	MF	5.45e-05	0.00167425	19	146	2439	46541	Over	4	Fna077676,Fna086938,Fna032943,Fna082105,Fna032039,Fna076772,Fna076325,Fna080210,Fna057632,Fna024341,Fna055769,Fna082104,Fna017866,Fna013959,Fna060703,Fna023473,Fna041985,Fna004272,Fna004266
GO:0061134	peptidase regulator activity	MF	5.45e-05	0.00167425	19	146	2439	46541	Over	3	Fna077676,Fna086938,Fna032943,Fna082105,Fna032039,Fna076772,Fna076325,Fna080210,Fna057632,Fna024341,Fna055769,Fna082104,Fna017866,Fna013959,Fna060703,Fna023473,Fna041985,Fna004272,Fna004266
GO:0016701	oxidoreductase activity, acting on single donors with incorporation of molecular oxygen	MF	8.47e-05	0.0024438	13	72	2439	46541	Over	4	Fna003556,Fna050220,Fna068951,Fna035228,Fna026332,Fna044434,Fna034145,Fna087325,Fna001691,Fna086189,Fna052098,Fna077323,Fna052095
GO:0016840	carbon-nitrogen lyase activity	MF	9.92e-05	0.00274798	14	83	2439	46541	Over	4	Fna056699,Fna020534,Fna070143,Fna009713,Fna071394,Fna010202,Fna080528,Fna080529,Fna030420,Fna031584,Fna007802,Fna064692,Fna041501,Fna019491
GO:0043546	molybdopterin cofactor binding	MF	0.000103628	0.00281588	4	6	2439	46541	Over	5	Fna068764,Fna061622,Fna038579,Fna081458
GO:0005506	iron ion binding	MF	0.000106742	0.00284578	102	1342	2439	46541	Over	7	Fna016079,Fna076832,Fna079294,Fna026758,Fna061045,Fna069815,Fna083745,Fna016821,Fna015314,Fna003373,Fna011509,Fna072033,Fna060053,Fna059446,Fna066011,Fna058814,Fna070937,Fna069846,Fna008489,Fna072907,Fna078093,Fna008640,Fna001462,Fna019265,Fna068764,Fna015040,Fna031588,Fna057728,Fna026191,Fna061622,Fna059477,Fna076913,Fna057316,Fna050220,Fna074223,Fna038579,Fna070207,Fna054163,Fna084936,Fna005000…
GO:0004867	serine-type endopeptidase inhibitor activity	MF	0.000112906	0.00295437	11	55	2439	46541	Over	6	Fna086938,Fna032943,Fna082105,Fna032039,Fna076772,Fna076325,Fna024341,Fna055769,Fna082104,Fna017866,Fna060703
GO:0016298	lipase activity	MF	0.000129534	0.00332785	24	212	2439	46541	Over	5	Fna021129,Fna075935,Fna068344,Fna058507,Fna058510,Fna046239,Fna031719,Fna052814,Fna046240,Fna009528,Fna075347,Fna067891,Fna085755,Fna017127,Fna085627,Fna073963,Fna022303,Fna086666,Fna072669,Fna026309,Fna050624,Fna070954,Fna034580,Fna025966
GO:0004553	hydrolase activity, hydrolyzing O-glycosyl compounds	MF	0.000188018	0.00450288	86	1109	2439	46541	Over	5	Fna026215,Fna077759,Fna009898,Fna085748,Fna014116,Fna008188,Fna035485,Fna082082,Fna046241,Fna017012,Fna028937,Fna035596,Fna083923,Fna002284,Fna087125,Fna062106,Fna000798,Fna036183,Fna034114,Fna027262,Fna036931,Fna025315,Fna076223,Fna015214,Fna042224,Fna039086,Fna025535,Fna065535,Fna072269,Fna025968,Fna043243,Fna041993,Fna084764,Fna050850,Fna008631,Fna075491,Fna052506,Fna039784,Fna071811,Fna050178…
GO:0016702	oxidoreductase activity, acting on single donors with incorporation of molecular oxygen, incorporation of two atoms of oxygen	MF	0.00027204	0.00610148	10	51	2439	46541	Over	5	Fna003556,Fna068951,Fna035228,Fna026332,Fna087325,Fna001691,Fna086189,Fna052098,Fna077323,Fna052095
GO:0016798	hydrolase activity, acting on glycosyl bonds	MF	0.000331473	0.00722114	88	1157	2439	46541	Over	4	Fna026215,Fna077759,Fna009898,Fna085748,Fna014116,Fna008188,Fna035485,Fna082082,Fna046241,Fna017012,Fna028937,Fna035596,Fna083923,Fna002284,Fna087125,Fna062106,Fna000798,Fna036183,Fna034114,Fna027262,Fna036931,Fna025315,Fna076223,Fna015214,Fna042224,Fna039086,Fna025535,Fna065535,Fna072269,Fna025968,Fna043243,Fna041993,Fna084764,Fna050850,Fna008631,Fna075491,Fna052506,Fna039784,Fna071811,Fna050178…
GO:0051213	dioxygenase activity	MF	0.000377392	0.00795902	10	53	2439	46541	Over	4	Fna003556,Fna068951,Fna035228,Fna026332,Fna087325,Fna001691,Fna086189,Fna052098,Fna077323,Fna052095
GO:0004190	aspartic-type endopeptidase activity	MF	0.00040585	0.00819238	29	289	2439	46541	Over	7	Fna050983,Fna018848,Fna007532,Fna026047,Fna022946,Fna007070,Fna007531,Fna006425,Fna063827,Fna084627,Fna050157,Fna031045,Fna022947,Fna033520,Fna009513,Fna065461,Fna039747,Fna058571,Fna056073,Fna045570,Fna030070,Fna047189,Fna061545,Fna021437,Fna074058,Fna045404,Fna065460,Fna016830,Fna023902
GO:0070001	aspartic-type peptidase activity	MF	0.00040585	0.00819238	29	289	2439	46541	Over	6	Fna050983,Fna018848,Fna007532,Fna026047,Fna022946,Fna007070,Fna007531,Fna006425,Fna063827,Fna084627,Fna050157,Fna031045,Fna022947,Fna033520,Fna009513,Fna065461,Fna039747,Fna058571,Fna056073,Fna045570,Fna030070,Fna047189,Fna061545,Fna021437,Fna074058,Fna045404,Fna065460,Fna016830,Fna023902
GO:0004857	enzyme inhibitor activity	MF	0.00041879	0.00825942	43	483	2439	46541	Over	3	Fna077676,Fna086938,Fna032943,Fna082105,Fna032039,Fna076772,Fna054038,Fna076815,Fna076325,Fna080210,Fna057632,Fna036167,Fna083653,Fna024341,Fna055769,Fna082104,Fna022701,Fna057003,Fna053662,Fna070809,Fna017866,Fna057243,Fna028432,Fna005249,Fna037789,Fna035800,Fna063204,Fna072206,Fna013959,Fna069420,Fna060703,Fna077853,Fna051049,Fna037410,Fna023473,Fna059049,Fna002353,Fna041985,Fna004272,Fna036573…
GO:0020037	heme binding	MF	0.000452046	0.00874989	78	1010	2439	46541	Over	4	Fna016079,Fna076832,Fna026758,Fna083745,Fna016821,Fna015314,Fna003373,Fna011509,Fna060053,Fna059446,Fna066011,Fna070937,Fna069846,Fna072907,Fna078093,Fna008640,Fna019265,Fna068764,Fna015040,Fna031588,Fna057728,Fna026191,Fna061622,Fna059477,Fna076913,Fna074223,Fna038579,Fna070207,Fna054163,Fna084936,Fna005000,Fna024778,Fna073531,Fna035001,Fna011003,Fna048096,Fna037817,Fna056783,Fna010299,Fna013991…
GO:0046906	tetrapyrrole binding	MF	0.000484228	0.00924614	78	1012	2439	46541	Over	3	Fna016079,Fna076832,Fna026758,Fna083745,Fna016821,Fna015314,Fna003373,Fna011509,Fna060053,Fna059446,Fna066011,Fna070937,Fna069846,Fna072907,Fna078093,Fna008640,Fna019265,Fna068764,Fna015040,Fna031588,Fna057728,Fna026191,Fna061622,Fna059477,Fna076913,Fna074223,Fna038579,Fna070207,Fna054163,Fna084936,Fna005000,Fna024778,Fna073531,Fna035001,Fna011003,Fna048096,Fna037817,Fna056783,Fna010299,Fna013991…
GO:0015171	amino acid transmembrane transporter activity	MF	0.000555002	0.00968171	9	46	2439	46541	Over	6	Fna013444,Fna059347,Fna026512,Fna013979,Fna015402,Fna025108,Fna079411,Fna034809,Fna063721
GO:0005275	amine transmembrane transporter activity	MF	0.000555002	0.00968171	9	46	2439	46541	Over	5	Fna013444,Fna059347,Fna026512,Fna013979,Fna015402,Fna025108,Fna079411,Fna034809,Fna063721
GO:0016841	ammonia-lyase activity	MF	0.000564527	0.00972777	6	21	2439	46541	Over	5	Fna080528,Fna080529,Fna030420,Fna031584,Fna007802,Fna064692
GO:0016788	hydrolase activity, acting on ester bonds	MF	0.00098816	0.0151768	125	1794	2439	46541	Over	4	Fna077829,Fna069179,Fna021129,Fna056490,Fna072778,Fna001275,Fna042384,Fna006038,Fna018842,Fna054038,Fna075935,Fna068344,Fna058507,Fna065696,Fna058510,Fna076815,Fna046239,Fna018808,Fna007276,Fna031804,Fna059000,Fna031719,Fna052814,Fna041640,Fna036167,Fna083653,Fna075936,Fna046240,Fna009528,Fna018133,Fna020619,Fna075347,Fna022701,Fna057003,Fna067891,Fna085755,Fna017127,Fna011719,Fna032537,Fna079632…
GO:0008200	ion channel inhibitor activity	MF	0.00105685	0.0157193	5	16	2439	46541	Over	4	Fna039083,Fna041407,Fna039085,Fna068695,Fna008210
GO:0016247	channel regulator activity	MF	0.00105685	0.0157193	5	16	2439	46541	Over	2	Fna039083,Fna041407,Fna039085,Fna068695,Fna008210
GO:0016248	channel inhibitor activity	MF	0.00105685	0.0157193	5	16	2439	46541	Over	3	Fna039083,Fna041407,Fna039085,Fna068695,Fna008210
GO:0005215	transporter activity	MF	0.00148177	0.0203276	159	2382	2439	46541	Over	2	Fna060835,Fna063514,Fna071155,Fna019494,Fna013645,Fna079069,Fna075835,Fna087773,Fna031375,Fna022793,Fna032224,Fna003732,Fna054411,Fna004783,Fna025466,Fna024892,Fna015010,Fna077869,Fna053486,Fna038191,Fna008757,Fna073393,Fna010466,Fna087801,Fna037041,Fna055724,Fna077328,Fna024205,Fna013444,Fna003537,Fna011288,Fna042842,Fna073792,Fna038644,Fna026721,Fna042613,Fna018272,Fna020108,Fna033357,Fna059347…
GO:0004747	ribokinase activity	MF	0.0015386	0.0207051	6	25	2439	46541	Over	6	Fna000468,Fna036308,Fna021136,Fna001041,Fna039308,Fna067546
GO:0004197	cysteine-type endopeptidase activity	MF	0.00177135	0.0221683	18	164	2439	46541	Over	7	Fna067889,Fna029903,Fna050794,Fna068469,Fna061468,Fna020214,Fna026310,Fna009366,Fna087888,Fna070143,Fna064246,Fna032529,Fna007479,Fna003935,Fna009290,Fna040552,Fna068390,Fna026582
GO:0009055	electron carrier activity	MF	0.00193487	0.0231692	93	1297	2439	46541	Over	2	Fna000338,Fna017430,Fna050325,Fna002329,Fna064632,Fna016079,Fna046783,Fna076832,Fna057911,Fna050727,Fna025238,Fna030539,Fna050324,Fna043273,Fna016821,Fna015314,Fna043331,Fna003373,Fna032538,Fna018835,Fna060053,Fna059446,Fna066011,Fna006724,Fna069846,Fna072907,Fna077720,Fna027024,Fna078093,Fna019265,Fna068764,Fna031041,Fna057728,Fna063461,Fna084754,Fna026191,Fna034520,Fna061622,Fna059477,Fna074223…
GO:0016787	hydrolase activity	MF	0.00197004	0.0233922	436	7279	2439	46541	Over	3	Fna077829,Fna067889,Fna029903,Fna069179,Fna087815,Fna066361,Fna068357,Fna034082,Fna050794,Fna073603,Fna021129,Fna056490,Fna071135,Fna068469,Fna072778,Fna001275,Fna013051,Fna007505,Fna050983,Fna087359,Fna050727,Fna042384,Fna061786,Fna061468,Fna020214,Fna060429,Fna021329,Fna006038,Fna018848,Fna046320,Fna018802,Fna045958,Fna026215,Fna025238,Fna008200,Fna018842,Fna054038,Fna087773,Fna075935,Fna068344…
GO:0005507	copper ion binding	MF	0.00234666	0.0266122	29	315	2439	46541	Over	7	Fna000338,Fna017430,Fna050325,Fna002329,Fna074187,Fna064632,Fna026158,Fna046783,Fna010405,Fna057911,Fna030539,Fna050324,Fna043273,Fna043331,Fna032538,Fna082484,Fna006724,Fna077720,Fna027024,Fna031041,Fna085674,Fna055649,Fna035054,Fna015616,Fna080596,Fna018401,Fna071481,Fna049367,Fna074802
GO:0004402	histone acetyltransferase activity	MF	0.00276786	0.0286366	7	37	2439	46541	Over	10	Fna019097,Fna026265,Fna001674,Fna008350,Fna016085,Fna009968,Fna079142
GO:0004468	lysine N-acetyltransferase activity	MF	0.00276786	0.0286366	7	37	2439	46541	Over	9	Fna019097,Fna026265,Fna001674,Fna008350,Fna016085,Fna009968,Fna079142
GO:0019899	enzyme binding	MF	0.00342581	0.0335342	12	97	2439	46541	Over	4	Fna027030,Fna037061,Fna014205,Fna016677,Fna061130,Fna010703,Fna006388,Fna010702,Fna037062,Fna072767,Fna061858,Fna060598
GO:0016165	lipoxygenase activity	MF	0.00492943	0.0432626	4	14	2439	46541	Over	6	Fna035228,Fna087325,Fna086189,Fna077323
GO:0016746	transferase activity, transferring acyl groups	MF	0.00526967	0.0453523	62	834	2439	46541	Over	4	Fna019097,Fna055934,Fna057970,Fna026265,Fna008669,Fna001674,Fna018811,Fna033303,Fna057968,Fna008671,Fna003118,Fna033304,Fna034577,Fna074536,Fna087825,Fna084279,Fna027279,Fna086004,Fna033663,Fna035607,Fna037301,Fna004769,Fna031402,Fna065224,Fna078866,Fna047855,Fna031894,Fna046416,Fna052533,Fna018239,Fna014257,Fna060241,Fna008350,Fna016085,Fna087862,Fna052004,Fna085235,Fna027738,Fna027287,Fna054793…
GO:0004722	protein serine/threonine phosphatase activity	MF	0.00543044	0.0462242	13	113	2439	46541	Over	8	Fna077829,Fna056490,Fna006038,Fna011719,Fna030604,Fna035712,Fna004018,Fna063519,Fna060829,Fna007255,Fna086071,Fna050390,Fna040192
