# Supplementary material for: Aberrant Meiotic Prophase I Leads to Genic Male Sterility in the Novel TE5A Mutant of Brassica napus
Source: Sci Rep. 2016 Sep 27;6:33955. doi: 10.1038/srep33955 (PMC5037387; doi:10.1038/srep33955)
Supplement: Supplementary File 3 [file srep33955-s4.xls]

Supplementary file 3: Significantly enriched pathways of DEGs
MapID	MapTitle	Pvalue	AdjustedPv	x	y	n	N	EnrichDirect	GeneIDs
941	Flavonoid biosynthesis	1.43E-10	2.81E-08	45	340	754	14081	Over	Fna042544 Fna057970 Fna008669 Fna033303 Fna057968 Fna008671 Fna003118 Fna033304 Fna034577 Fna074536 Fna087825 Fna027279 Fna033663 Fna037301 Fna004769 Fna004851 Fna065224 Fna031894 Fna005207 Fna052533 Fna060241 Fna087862 Fna064527 Fna085235 Fna031946 Fna023783 Fna004957 Fna076750 Fna047161 Fna005544 Fna060986 Fna012068 Fna065735 Fna084886 Fna066948 Fna066524 Fna039264 Fna005569 Fna012825 Fna045625…
591	Linoleic acid metabolism	3.73E-07	3.66E-05	14	52	754	14081	Over	Fna074196 Fna074199 Fna074194 Fna074195 Fna074198 Fna074197 Fna035228 Fna027484 Fna087325 Fna001691 Fna086189 Fna052098 Fna077323 Fna052095
906	Carotenoid biosynthesis	3.57E-06	0.000233199	39	356	754	14081	Over	Fna021129 Fna058507 Fna058510 Fna046239 Fna007276 Fna070343 Fna031719 Fna075936 Fna046240 Fna009528 Fna075347 Fna085627 Fna081892 Fna025035 Fna032309 Fna033378 Fna054943 Fna086666 Fna033104 Fna068388 Fna050694 Fna034314 Fna037665 Fna056783 Fna083649 Fna063858 Fna075215 Fna073520 Fna064924 Fna074728 Fna038526 Fna073519 Fna074727 Fna007665 Fna024834 Fna070507 Fna063587 Fna032088 Fna035286
592	alpha-Linolenic acid metabolism	5.05E-06	0.000247488	31	262	754	14081	Over	Fna016139 Fna052814 Fna074196 Fna074199 Fna067891 Fna017127 Fna074194 Fna062781 Fna074195 Fna074198 Fna073963 Fna062779 Fna022303 Fna074197 Fna053546 Fna066436 Fna035228 Fna026309 Fna048096 Fna027484 Fna083035 Fna016172 Fna000155 Fna087325 Fna057841 Fna001691 Fna086189 Fna002423 Fna052098 Fna077323 Fna052095
940	Phenylpropanoid biosynthesis	1.36E-05	0.000533624	71	811	754	14081	Over	Fna063514 Fna026758 Fna026215 Fna057970 Fna008669 Fna011509 Fna071877 Fna033303 Fna057968 Fna004517 Fna008671 Fna003118 Fna055916 Fna033304 Fna070937 Fna034577 Fna023384 Fna074536 Fna087825 Fna033663 Fna037301 Fna017012 Fna028937 Fna016137 Fna059819 Fna083923 Fna008640 Fna078866 Fna031588 Fna008618 Fna057728 Fna046416 Fna026191 Fna027262 Fna076913 Fna023531 Fna078053 Fna036931 Fna048500 Fna013496…
460	Cyanoamino acid metabolism	0.000751354	0.021042508	27	266	754	14081	Over	Fna063514 Fna026215 Fna017012 Fna028937 Fna083923 Fna045457 Fna087096 Fna003405 Fna050514 Fna027262 Fna087105 Fna086395 Fna036931 Fna049971 Fna082769 Fna047501 Fna023516 Fna004788 Fna062426 Fna067647 Fna014287 Fna072114 Fna080287 Fna002851 Fna039816 Fna085520 Fna085519
4712	Circadian rhythm - plant	0.000755646	0.021042508	12	77	754	14081	Over	Fna027279 Fna004769 Fna065224 Fna031894 Fna052533 Fna060241 Fna087862 Fna085235 Fna031946 Fna023783 Fna076750 Fna005544
966	Glucosinolate biosynthesis	0.000858878	0.021042508	17	142	754	14081	Over	Fna053248 Fna034947 Fna027177 Fna054551 Fna048149 Fna041137 Fna060739 Fna071389 Fna070449 Fna035403 Fna066846 Fna051940 Fna051827 Fna021294 Fna054968 Fna017236 Fna004489
