# Supplementary material for: Aberrant Meiotic Prophase I Leads to Genic Male Sterility in the Novel TE5A Mutant of Brassica napus
Source: Sci Rep. 2016 Sep 27;6:33955. doi: 10.1038/srep33955 (PMC5037387; doi:10.1038/srep33955)
Supplement: Supplementary File 4 [file srep33955-s5.xls]

## Sheet: cyclin
Supplementary file 4: Cyclin genes of DEGs
geneID	geneLength	A1-Expression	B1-Expression	A1-RPKM	B1-RPKM	log2 Ratio(B1/A1)	Up-Down-Regulation(B1/A1)	P-value	FDR	GO	IPR	kegg
Fna060859	1038	0	196	0.001	8.56722	13.0646	Up	1.67e-59	1.27e-57	1 GO:0005515; protein binding; Molecular Function	2 IPR001810; F-box domain, cyclin-like IPR006652; Kelch repeat type 1	Na
Fna048710	1146	0	168	0.001	6.65129	12.6994	Up	4.17e-51	2.75e-49	1 GO:0005515; protein binding; Molecular Function	2 IPR001810; F-box domain, cyclin-like IPR006527; F-box associated domain, type 1	Na
Fna083210	1119	0	133	0.001	5.39266	12.3968	Up	1.31e-40	7.16e-39	5 GO:0003743; translation initiation factor activity; Molecular Function GO:0006352; transcription initiation, DNA-dependent; Biological Process GO:0006355; regulation of transcription, DNA-dependent; Biological Process GO:0006413; translational initiation; Biological Process GO:0008270; zinc ion binding; Molecular Function	2 IPR000812; Transcription factor TFIIB IPR013150; Transcription factor TFIIB, cyclin-related	Na
Fna064411	312	0	15	0.001	2.18131	11.091	Up	3.18e-05	0.000225036	1 GO:0005515; protein binding; Molecular Function	1 IPR001810; F-box domain, cyclin-like	Na
Fna010293	1062	0	49	0.001	2.0934	11.0316	Up	2.03e-15	4.45e-14	1 GO:0005515; protein binding; Molecular Function	2 IPR001810; F-box domain, cyclin-like IPR006566; FBD	Na
Fna056950	1389	0	62	0.001	2.02521	10.9839	Up	2.56e-19	7.07e-18	1 GO:0005515; protein binding; Molecular Function	2 IPR001810; F-box domain, cyclin-like IPR006566; FBD	Na
Fna071273	1107	0	49	0.001	2.00831	10.9718	Up	2.03e-15	4.44e-14	1 GO:0005515; protein binding; Molecular Function	1 IPR001810; F-box domain, cyclin-like	F-box family protein; K10293 F-box protein 7
Fna007669	1239	0	49	0.001	1.79435	10.8092	Up	2.03e-15	4.45e-14	1 GO:0005515; protein binding; Molecular Function	2 IPR001810; F-box domain, cyclin-like IPR006652; Kelch repeat type 1	kel; ring canal kelch protein; K10443 kelch-like protein 2/3
Fna024691	1122	0	44	0.001	1.77927	10.7971	Up	6.4e-14	1.28e-12	1 GO:0005515; protein binding; Molecular Function	2 IPR001810; F-box domain, cyclin-like IPR006527; F-box associated domain, type 1	Na
Fna017113	1062	0	39	0.001	1.66618	10.7023	Up	2.02e-12	3.59e-11	1 GO:0005515; protein binding; Molecular Function	2 IPR001810; F-box domain, cyclin-like IPR006566; FBD	Na
Fna059987	1338	0	48	0.001	1.62767	10.6686	Up	4.04e-15	8.71e-14	1 GO:0005515; protein binding; Molecular Function	1 IPR001810; F-box domain, cyclin-like	Na
Fna018998	990	0	31	0.001	1.42072	10.4724	Up	5.07e-10	7.14e-09	5 GO:0003743; translation initiation factor activity; Molecular Function GO:0006352; transcription initiation, DNA-dependent; Biological Process GO:0006355; regulation of transcription, DNA-dependent; Biological Process GO:0006413; translational initiation; Biological Process GO:0008270; zinc ion binding; Molecular Function	3 IPR000812; Transcription factor TFIIB IPR013137; Zinc finger, TFIIB-type IPR013150; Transcription factor TFIIB, cyclin-related	transcription factor IIB (TFIIB) family protein; K03124 transcription initiation factor TFIIB
Fna017516	1044	0	32	0.001	1.39069	10.4416	Up	2.54e-10	3.69e-09	1 GO:0005515; protein binding; Molecular Function	2 IPR001810; F-box domain, cyclin-like IPR006652; Kelch repeat type 1	Na
Fna074317	489	0	14	0.001	1.29897	10.3432	Up	6.35e-05	0.000420601	1 GO:0005515; protein binding; Molecular Function	1 IPR001810; F-box domain, cyclin-like	Na
Fna017436	1047	0	29	0.001	1.2567	10.2954	Up	2.02e-09	2.66e-08	1 GO:0005515; protein binding; Molecular Function	2 IPR001810; F-box domain, cyclin-like IPR011498; Kelch repeat type 2	Na
Fna086532	1266	0	35	0.001	1.25434	10.2927	Up	3.2e-11	5.09e-10	1 GO:0005515; protein binding; Molecular Function	2 IPR001810; F-box domain, cyclin-like IPR005174; Protein of unknown function DUF295	Na
Fna028765	1017	0	28	0.001	1.24916	10.2867	Up	4.02e-09	5.12e-08	1 GO:0005515; protein binding; Molecular Function	2 IPR001810; F-box domain, cyclin-like IPR006527; F-box associated domain, type 1	Na
Fna011499	1164	0	32	0.001	1.24732	10.2846	Up	2.54e-10	3.69e-09	1 GO:0005515; protein binding; Molecular Function	2 IPR001810; F-box domain, cyclin-like IPR005174; Protein of unknown function DUF295	Na
Fna055905	1206	0	33	0.001	1.2415	10.2779	Up	1.27e-10	1.91e-09	1 GO:0005515; protein binding; Molecular Function	2 IPR001810; F-box domain, cyclin-like IPR013187; F-box associated domain, type 3	hypothetical protein LOC100252654; K10302 F-box protein 22
Fna010213	1173	0	32	0.001	1.23775	10.2735	Up	2.54e-10	3.7e-09	1 GO:0005515; protein binding; Molecular Function	2 IPR001810; F-box domain, cyclin-like IPR013187; F-box associated domain, type 3	Na
Fna011594	999	0	25	0.001	1.13542	10.149	Up	3.19e-08	3.65e-07	1 GO:0005515; protein binding; Molecular Function	2 IPR001810; F-box domain, cyclin-like IPR006527; F-box associated domain, type 1	Na
Fna073174	1083	0	26	0.001	1.08925	10.0891	Up	1.6e-08	1.9e-07	1 GO:0005515; protein binding; Molecular Function	2 IPR001810; F-box domain, cyclin-like IPR013187; F-box associated domain, type 3	Na
Fna011718	1395	0	33	0.001	1.0733	10.0678	Up	1.27e-10	1.91e-09	1 GO:0005515; protein binding; Molecular Function	1 IPR001810; F-box domain, cyclin-like	glycosyl transferase family 1 protein; K03844 alpha-1,2-mannosyltransferase [EC:2.4.1.-]
Fna055460	771	0	18	0.001	1.05925	10.0488	Up	4.01e-06	3.37e-05	1 GO:0005515; protein binding; Molecular Function	2 IPR001810; F-box domain, cyclin-like IPR006553; Leucine-rich repeat, cysteine-containing subtype	TIDP3706; LOC100277153; K10268 F-box and leucine-rich repeat protein 2/20
Fna067526	1272	0	29	0.001	1.03441	10.0146	Up	2.02e-09	2.65e-08	1 GO:0005515; protein binding; Molecular Function	3 IPR001810; F-box domain, cyclin-like IPR006566; FBD IPR013101; Leucine-rich repeat 2	Na
Fna001365	1098	0	25	0.001	1.03304	10.0127	Up	3.19e-08	3.65e-07	1 GO:0005515; protein binding; Molecular Function	2 IPR001810; F-box domain, cyclin-like IPR013187; F-box associated domain, type 3	hypothetical protein LOC100252654; K10302 F-box protein 22
Fna048576	1278	0	29	0.001	1.02955	10.0078	Up	2.02e-09	2.65e-08	1 GO:0005515; protein binding; Molecular Function	3 IPR001810; F-box domain, cyclin-like IPR006566; FBD IPR013101; Leucine-rich repeat 2	Na
Fna000398	945	0	21	0.001	1.00825	9.97764	Up	5.05e-07	4.92e-06	1 GO:0005515; protein binding; Molecular Function	1 IPR001810; F-box domain, cyclin-like	Na
Fna010830	1143	0	24	0.001	0.952678	9.89585	Up	6.37e-08	7.03e-07	1 GO:0005515; protein binding; Molecular Function	2 IPR001810; F-box domain, cyclin-like IPR013187; F-box associated domain, type 3	Na
Fna048711	1194	0	25	0.001	0.949985	9.89176	Up	3.19e-08	3.65e-07	1 GO:0005515; protein binding; Molecular Function	2 IPR001810; F-box domain, cyclin-like IPR006527; F-box associated domain, type 1	Na
Fna016499	960	0	20	0.001	0.945235	9.88453	Up	1.01e-06	9.37e-06	1 GO:0005515; protein binding; Molecular Function	2 IPR001810; F-box domain, cyclin-like IPR006566; FBD	Na
Fna064720	1275	0	26	0.001	0.925219	9.85365	Up	1.6e-08	1.9e-07	1 GO:0005515; protein binding; Molecular Function	3 IPR001810; F-box domain, cyclin-like IPR006566; FBD IPR013101; Leucine-rich repeat 2	Na
Fna076108	642	0	13	0.001	0.918734	9.8435	Up	0.000126663	0.000784526	1 GO:0005515; protein binding; Molecular Function	2 IPR001810; F-box domain, cyclin-like IPR006566; FBD	Na
Fna034251	774	0	15	0.001	0.879289	9.78019	Up	3.18e-05	0.000225271	1 GO:0005515; protein binding; Molecular Function	1 IPR001810; F-box domain, cyclin-like	Na
Fna044445	1191	0	22	0.001	0.838093	9.71097	Up	2.53e-07	2.58e-06	1 GO:0005515; protein binding; Molecular Function	2 IPR001810; F-box domain, cyclin-like IPR013187; F-box associated domain, type 3	Na
Fna060998	1149	0	21	0.001	0.82924	9.69565	Up	5.05e-07	4.92e-06	1 GO:0005515; protein binding; Molecular Function	2 IPR001810; F-box domain, cyclin-like IPR006652; Kelch repeat type 1	hypothetical protein ; K10448 kelch-like protein 10
Fna036387	1203	0	21	0.001	0.792018	9.62939	Up	5.05e-07	4.92e-06	1 GO:0005515; protein binding; Molecular Function	1 IPR001810; F-box domain, cyclin-like	Na
Fna055793	1332	0	23	0.001	0.783438	9.61368	Up	1.27e-07	1.35e-06	1 GO:0005515; protein binding; Molecular Function	2 IPR001810; F-box domain, cyclin-like IPR006566; FBD	Na
Fna027207	1218	0	21	0.001	0.782264	9.61151	Up	5.05e-07	4.91e-06	1 GO:0005515; protein binding; Molecular Function	2 IPR001810; F-box domain, cyclin-like IPR013187; F-box associated domain, type 3	hypothetical protein LOC100252654; K10302 F-box protein 22
Fna001788	1131	0	19	0.001	0.762206	9.57404	Up	2.01e-06	1.78e-05	1 GO:0005515; protein binding; Molecular Function	2 IPR001810; F-box domain, cyclin-like IPR013187; F-box associated domain, type 3	hypothetical protein LOC100252654; K10302 F-box protein 22
Fna041453	1131	0	18	0.001	0.72209	9.49603	Up	4.01e-06	3.37e-05	1 GO:0005515; protein binding; Molecular Function	1 IPR001810; F-box domain, cyclin-like	hypothetical protein LOC100252654; K10302 F-box protein 22
Fna080545	1194	0	19	0.001	0.721989	9.49583	Up	2.01e-06	1.78e-05	1 GO:0005515; protein binding; Molecular Function	2 IPR001810; F-box domain, cyclin-like IPR013187; F-box associated domain, type 3	hypothetical protein LOC100252654; K10302 F-box protein 22
Fna083312	1047	0	16	0.001	0.693353	9.43745	Up	1.6e-05	0.000120231	1 GO:0005515; protein binding; Molecular Function	1 IPR001810; F-box domain, cyclin-like	Na
Fna062891	1215	0	18	0.001	0.672167	9.39268	Up	4.01e-06	3.37e-05	1 GO:0005515; protein binding; Molecular Function	2 IPR001810; F-box domain, cyclin-like IPR013187; F-box associated domain, type 3	Na
Fna012107	1530	0	21	0.001	0.622743	9.28249	Up	5.05e-07	4.91e-06	1 GO:0005515; protein binding; Molecular Function	3 IPR001810; F-box domain, cyclin-like IPR006566; FBD IPR013101; Leucine-rich repeat 2	Na
Fna077180	1188	0	16	0.001	0.611061	9.25517	Up	1.6e-05	0.000120008	1 GO:0005515; protein binding; Molecular Function	2 IPR001810; F-box domain, cyclin-like IPR006527; F-box associated domain, type 1	Na
Fna001682	1143	0	15	0.001	0.595424	9.21777	Up	3.18e-05	0.000224671	1 GO:0005515; protein binding; Molecular Function	2 IPR001810; F-box domain, cyclin-like IPR013187; F-box associated domain, type 3	Na
Fna086013	1296	0	17	0.001	0.595148	9.21711	Up	8e-06	6.37e-05	1 GO:0005515; protein binding; Molecular Function	2 IPR001810; F-box domain, cyclin-like IPR013187; F-box associated domain, type 3	hypothetical protein LOC100252654; K10302 F-box protein 22
Fna021329	1071	0	14	0.001	0.593089	9.2121	Up	6.35e-05	0.000419963	3 GO:0005515; protein binding; Molecular Function GO:0006310; DNA recombination; Biological Process GO:0008026; ATP-dependent helicase activity; Molecular Function	3 IPR001810; F-box domain, cyclin-like IPR004589; DNA helicase, ATP-dependent, RecQ type IPR005174; Protein of unknown function DUF295	Na
Fna081054	1080	0	14	0.001	0.588147	9.20003	Up	6.35e-05	0.000420282	1 GO:0005515; protein binding; Molecular Function	2 IPR001810; F-box domain, cyclin-like IPR013187; F-box associated domain, type 3	hypothetical protein LOC100252654; K10302 F-box protein 22
Fna038447	1128	0	14	0.001	0.563119	9.1373	Up	6.35e-05	0.000420419	1 GO:0005515; protein binding; Molecular Function	2 IPR001810; F-box domain, cyclin-like IPR006527; F-box associated domain, type 1	Na
Fna028661	1176	0	13	0.001	0.501554	8.97026	Up	0.000126663	0.000785324	1 GO:0005515; protein binding; Molecular Function	2 IPR001810; F-box domain, cyclin-like IPR015495; Myb transcription factor	Na
Fna029503	1365	0	15	0.001	0.498586	8.9617	Up	3.18e-05	0.000224905	1 GO:0005515; protein binding; Molecular Function	2 IPR001810; F-box domain, cyclin-like IPR006566; FBD	Na
Fna059226	1305	0	14	0.001	0.486742	8.92701	Up	6.35e-05	0.000421105	1 GO:0005515; protein binding; Molecular Function	3 IPR001810; F-box domain, cyclin-like IPR006566; FBD IPR013101; Leucine-rich repeat 2	Na
Fna053061	1362	0	14	0.001	0.466372	8.86534	Up	6.35e-05	0.000419553	1 GO:0005515; protein binding; Molecular Function	2 IPR001810; F-box domain, cyclin-like IPR006527; F-box associated domain, type 1	Na
Fna056031	1317	0	13	0.001	0.447856	8.80689	Up	0.000126663	0.000784207	1 GO:0005515; protein binding; Molecular Function	2 IPR001810; F-box domain, cyclin-like IPR006566; FBD	Na
Fna009695	1968	0	15	0.001	0.345818	8.43387	Up	3.18e-05	0.000224619	1 GO:0005515; protein binding; Molecular Function	2 IPR001810; F-box domain, cyclin-like IPR013187; F-box associated domain, type 3	hypothetical protein LOC100252654; K10302 F-box protein 22
Fna060861	1041	1	246	0.0438152	10.7217	7.93489	Up	2.11e-72	1.91e-70	1 GO:0005515; protein binding; Molecular Function	2 IPR001810; F-box domain, cyclin-like IPR006652; Kelch repeat type 1	Na
Fna075420	1707	4	337	0.106881	8.95731	6.38898	Up	3.05e-94	3.59e-92	1 GO:0005515; protein binding; Molecular Function	2 IPR001810; F-box domain, cyclin-like IPR006566; FBD	Na
Fna053811	1053	1	78	0.0433159	3.36084	6.27778	Up	1.65e-22	5.26e-21	1 GO:0005515; protein binding; Molecular Function	1 IPR001810; F-box domain, cyclin-like	Na
Fna075419	1518	4	289	0.120189	8.63788	6.1673	Up	4.13e-80	4.16e-78	1 GO:0005515; protein binding; Molecular Function	3 IPR001810; F-box domain, cyclin-like IPR006566; FBD IPR013101; Leucine-rich repeat 2	Na
Fna082935	882	1	65	0.0517138	3.34369	6.01475	Up	1.09e-18	2.93e-17	1 GO:0005515; protein binding; Molecular Function	1 IPR001810; F-box domain, cyclin-like	Na
Fna068110	1107	1	58	0.0412029	2.37718	5.85036	Up	1.23e-16	2.95e-15	1 GO:0005515; protein binding; Molecular Function	2 IPR001810; F-box domain, cyclin-like IPR013187; F-box associated domain, type 3	hypothetical protein LOC100252654; K10302 F-box protein 22
Fna032728	819	1	54	0.0556918	2.99151	5.74727	Up	1.82e-15	4.03e-14	1 GO:0005515; protein binding; Molecular Function	1 IPR001810; F-box domain, cyclin-like	Na
Fna046421	1179	6	295	0.23212	11.3524	5.61199	Up	5.4e-79	5.34e-77	1 GO:0005515; protein binding; Molecular Function	2 IPR001810; F-box domain, cyclin-like IPR006652; Kelch repeat type 1	KLHL14; kelch-like 14 (Drosophila); K10451 kelch-like protein 14
Fna041735	1311	1	47	0.0347915	1.62658	5.54697	Up	2.01e-13	3.88e-12	1 GO:0005515; protein binding; Molecular Function	3 IPR001810; F-box domain, cyclin-like IPR006566; FBD IPR013101; Leucine-rich repeat 2	Na
Fna078872	1149	4	172	0.158787	6.79187	5.41864	Up	6.6e-46	3.99e-44	1 GO:0005515; protein binding; Molecular Function	2 IPR001810; F-box domain, cyclin-like IPR006652; Kelch repeat type 1	KLHL14; kelch-like 14 (Drosophila); K10451 kelch-like protein 14
Fna046422	1149	1	37	0.0396968	1.46104	5.20183	Up	1.6e-10	2.39e-09	1 GO:0005515; protein binding; Molecular Function	2 IPR001810; F-box domain, cyclin-like IPR006652; Kelch repeat type 1	KLHL14; kelch-like 14 (Drosophila); K10451 kelch-like protein 14
Fna078853	1056	6	138	0.259157	5.9292	4.51594	Up	7.73e-34	3.64e-32	1 GO:0005515; protein binding; Molecular Function	1 IPR001810; F-box domain, cyclin-like	Na
Fna024145	981	1	22	0.046495	1.0175	4.45181	Up	3.16e-06	2.7e-05	1 GO:0005515; protein binding; Molecular Function	2 IPR001810; F-box domain, cyclin-like IPR006527; F-box associated domain, type 1	Na
Fna078737	1086	1	21	0.0419996	0.877346	4.3847	Up	6.05e-06	4.92e-05	1 GO:0005515; protein binding; Molecular Function	2 IPR001810; F-box domain, cyclin-like IPR013187; F-box associated domain, type 3	hypothetical protein LOC100252654; K10302 F-box protein 22
Fna041017	1260	1	19	0.0361997	0.68417	4.24031	Up	2.21e-05	0.000161134	1 GO:0005515; protein binding; Molecular Function	2 IPR001810; F-box domain, cyclin-like IPR005174; Protein of unknown function DUF295	Na
Fna078851	1050	16	284	0.695034	12.2719	4.14213	Up	1.53e-64	1.25e-62	1 GO:0005515; protein binding; Molecular Function	1 IPR001810; F-box domain, cyclin-like	Na
Fna087283	1089	3	52	0.125652	2.16649	4.10786	Up	9.29e-13	1.7e-11	3 GO:0005515; protein binding; Molecular Function GO:0006310; DNA recombination; Biological Process GO:0008026; ATP-dependent helicase activity; Molecular Function	3 IPR001810; F-box domain, cyclin-like IPR004589; DNA helicase, ATP-dependent, RecQ type IPR005174; Protein of unknown function DUF295	Na
Fna010201	1125	2	34	0.0810873	1.37122	4.07984	Up	1.12e-08	1.35e-07	1 GO:0005515; protein binding; Molecular Function	2 IPR001810; F-box domain, cyclin-like IPR006652; Kelch repeat type 1	KBTBD10; kelch repeat and BTB (POZ) domain containing 10; K10473 kelch repeat and BTB domain-containing protein 5/10
Fna048709	1206	6	91	0.226923	3.42354	3.91521	Up	8.9e-21	2.66e-19	1 GO:0005515; protein binding; Molecular Function	2 IPR001810; F-box domain, cyclin-like IPR006527; F-box associated domain, type 1	Na
Fna074882	1200	4	55	0.152039	2.07952	3.77374	Up	1.04e-12	1.89e-11	1 GO:0005515; protein binding; Molecular Function	2 IPR001810; F-box domain, cyclin-like IPR006527; F-box associated domain, type 1	Na
Fna005156	2493	6	81	0.109775	1.47416	3.74727	Up	4.61e-18	1.19e-16	1 GO:0005515; protein binding; Molecular Function	1 IPR014020; Tensin phosphatase, C2 domain	Cyclin G-associated kinase, putative (EC:3.1.3.67 2.7.11.1); K08855 cyclin G-associated kinase [EC:2.7.11.1]
Fna023257	3288	4	53	0.0554886	0.73135	3.7203	Up	3.62e-12	6.3e-11	1 GO:0005515; protein binding; Molecular Function	3 IPR001810; F-box domain, cyclin-like IPR006566; FBD IPR013101; Leucine-rich repeat 2	Na
Fna028094	1401	4	51	0.130226	1.65163	3.6648	Up	1.25e-11	2.07e-10	1 GO:0005515; protein binding; Molecular Function	2 IPR001810; F-box domain, cyclin-like IPR006566; FBD	Na
Fna062008	1479	2	25	0.061679	0.766925	3.63624	Up	3.23e-06	2.76e-05	1 GO:0005515; protein binding; Molecular Function	2 IPR001810; F-box domain, cyclin-like IPR013187; F-box associated domain, type 3	Na
Fna007794	2481	4	49	0.0735375	0.896088	3.60709	Up	4.3e-11	6.72e-10	1 GO:0005515; protein binding; Molecular Function	3 IPR001810; F-box domain, cyclin-like IPR006527; F-box associated domain, type 1 IPR006566; FBD	Na
Fna075483	759	8	96	0.480755	5.73866	3.57734	Up	1.89e-20	5.55e-19	5 GO:0003743; translation initiation factor activity; Molecular Function GO:0006352; transcription initiation, DNA-dependent; Biological Process GO:0006355; regulation of transcription, DNA-dependent; Biological Process GO:0006413; translational initiation; Biological Process GO:0008270; zinc ion binding; Molecular Function	2 IPR000812; Transcription factor TFIIB IPR013150; Transcription factor TFIIB, cyclin-related	transcription initiation factor iib, putative; K03124 transcription initiation factor TFIIB
Fna028518	1269	2	22	0.0718859	0.786579	3.45181	Up	2.05e-05	0.000151118	1 GO:0005515; protein binding; Molecular Function	1 IPR001810; F-box domain, cyclin-like	Na
Fna019215	2685	2	22	0.0339751	0.371757	3.45181	Up	2.05e-05	0.000151136	1 GO:0005515; protein binding; Molecular Function	3 IPR001810; F-box domain, cyclin-like IPR006527; F-box associated domain, type 1 IPR008545; Protein of unknown function DUF827, plant	Na
Fna007790	1578	4	41	0.115619	1.17885	3.34993	Up	5.64e-09	7.03e-08	1 GO:0005515; protein binding; Molecular Function	2 IPR001810; F-box domain, cyclin-like IPR006566; FBD	Na
Fna068274	1086	3	21	0.125999	0.877346	2.79973	Up	0.00016468	0.000993752	1 GO:0005515; protein binding; Molecular Function	2 IPR001810; F-box domain, cyclin-like IPR006652; Kelch repeat type 1	KLHL30; kelch-like 30 (Drosophila); K10466 kelch-like protein 30
Fna084158	990	8	54	0.368579	2.4748	2.74727	Up	1.11e-09	1.5e-08	5 GO:0003743; translation initiation factor activity; Molecular Function GO:0006352; transcription initiation, DNA-dependent; Biological Process GO:0006355; regulation of transcription, DNA-dependent; Biological Process GO:0006413; translational initiation; Biological Process GO:0008270; zinc ion binding; Molecular Function	3 IPR000812; Transcription factor TFIIB IPR013137; Zinc finger, TFIIB-type IPR013150; Transcription factor TFIIB, cyclin-related	transcription factor IIB (TFIIB) family protein; K03124 transcription initiation factor TFIIB
Fna055468	1158	8	54	0.315106	2.11576	2.74727	Up	1.11e-09	1.5e-08	1 GO:0005515; protein binding; Molecular Function	2 IPR001810; F-box domain, cyclin-like IPR006527; F-box associated domain, type 1	Na
Fna072767	951	21	103	1.0072	4.91403	2.28656	Up	2.61e-14	5.35e-13	3 GO:0000079; regulation of cyclin-dependent protein kinase activity; Biological Process GO:0006355; regulation of transcription, DNA-dependent; Biological Process GO:0019901; protein kinase binding; Molecular Function	3 IPR006671; Cyclin, N-terminal IPR013763; Cyclin-like IPR015429; Cyclin C/H/T/L	NV12880; similar to ENSANGP00000019240; K06634 cyclin H
Fna008591	1065	16	77	0.685245	3.28037	2.25917	Up	6.82e-11	1.05e-09	2 GO:0005634; nucleus; Cellular Component GO:0007049; cell cycle; Biological Process	2 IPR004575; Cdk-activating kinase assembly factor (MAT1) IPR015877; Cdk-activating kinase assembly factor MAT1, centre	cyclin-dependent kinase-activating kinase assembly factor-related / CDK-activating kinase assembly factor-related; K10842 CDK-activating kinase assembly factor MAT1
Fna025841	984	21	88	0.973419	4.0576	2.05949	Up	4.51e-11	7.04e-10	5 GO:0003743; translation initiation factor activity; Molecular Function GO:0006352; transcription initiation, DNA-dependent; Biological Process GO:0006355; regulation of transcription, DNA-dependent; Biological Process GO:0006413; translational initiation; Biological Process GO:0008270; zinc ion binding; Molecular Function	3 IPR000812; Transcription factor TFIIB IPR013137; Zinc finger, TFIIB-type IPR013150; Transcription factor TFIIB, cyclin-related	transcription factor IIB (TFIIB) family protein; K03124 transcription initiation factor TFIIB
Fna078133	1230	22	83	0.815817	3.06164	1.90799	Up	1.2e-09	1.62e-08	1 GO:0005515; protein binding; Molecular Function	1 IPR001810; F-box domain, cyclin-like	Na
Fna072206	531	31	101	2.66282	8.62995	1.69639	Up	5.93e-10	8.28e-09	3 GO:0004861; cyclin-dependent protein kinase inhibitor activity; Molecular Function GO:0005634; nucleus; Cellular Component GO:0007050; cell cycle arrest; Biological Process	1 IPR003175; Cyclin-dependent kinase inhibitor	Na
Fna042606	537	41	111	3.48245	9.37843	1.42924	Up	1e-08	1.21e-07	1 GO:0005515; protein binding; Molecular Function	1 IPR001810; F-box domain, cyclin-like	Na
Fna041502	1311	32	85	1.11333	2.94169	1.40177	Up	7.98e-07	7.54e-06	1 GO:0005515; protein binding; Molecular Function	2 IPR001810; F-box domain, cyclin-like IPR006652; Kelch repeat type 1	KBTBD6; kelch repeat and BTB (POZ) domain containing 6; K10474 kelch repeat and BTB domain-containing protein 6/7
Fna046338	1263	27	71	0.97507	2.55056	1.38724	Up	7.79e-06	6.22e-05	1 GO:0005515; protein binding; Molecular Function	2 IPR001810; F-box domain, cyclin-like IPR013187; F-box associated domain, type 3	Na
Fna079713	1125	58	151	2.35153	6.08984	1.3728	Up	8.56e-11	1.3e-09	1 GO:0005515; protein binding; Molecular Function	1 IPR001810; F-box domain, cyclin-like	Na
Fna061858	1344	57	138	1.93442	4.65866	1.26801	Up	5.39e-09	6.74e-08	3 GO:0000079; regulation of cyclin-dependent protein kinase activity; Biological Process GO:0006355; regulation of transcription, DNA-dependent; Biological Process GO:0019901; protein kinase binding; Molecular Function	3 IPR006671; Cyclin, N-terminal IPR013763; Cyclin-like IPR015429; Cyclin C/H/T/L	hypothetical protein; K06634 cyclin H
Fna005623	1128	63	146	2.54746	5.87253	1.20492	Up	8.09e-09	9.9e-08	1 GO:0005515; protein binding; Molecular Function	2 IPR001810; F-box domain, cyclin-like IPR006527; F-box associated domain, type 1	hypothetical protein LOC100252654; K10302 F-box protein 22
Fna065821	1182	143	312	5.51816	11.9762	1.11791	Up	1.83e-15	4.04e-14	1 GO:0005515; protein binding; Molecular Function	1 IPR001810; F-box domain, cyclin-like	Na
Fna004742	1137	21	2	0.842431	0.0798088	-3.39994	Down	3.4e-05	0.000238595	1 GO:0005515; protein binding; Molecular Function	2 IPR001810; F-box domain, cyclin-like IPR006527; F-box associated domain, type 1	Na
Fna002353	513	52	17	4.6234	1.50353	-1.6206	Down	1.74e-05	0.000129969	3 GO:0004861; cyclin-dependent protein kinase inhibitor activity; Molecular Function GO:0005634; nucleus; Cellular Component GO:0007050; cell cycle arrest; Biological Process	1 IPR003175; Cyclin-dependent kinase inhibitor	Na
Fna020519	939	170	67	8.25769	3.23736	-1.35092	Down	8.72e-12	1.47e-10	5 GO:0003743; translation initiation factor activity; Molecular Function GO:0006352; transcription initiation, DNA-dependent; Biological Process GO:0006355; regulation of transcription, DNA-dependent; Biological Process GO:0006413; translational initiation; Biological Process GO:0008270; zinc ion binding; Molecular Function	5 IPR000812; Transcription factor TFIIB IPR013137; Zinc finger, TFIIB-type IPR013150; Transcription factor TFIIB, cyclin-related IPR013763; Cyclin-like IPR023486; Transcription factor TFIIB, conserved site	TFIIB; TFIIB (TRANSCRIPTION FACTOR II B); RNA polymerase II transcription factor/ protein binding / transcription regulator/ translation initiation factor/ zinc ion binding; K03124 transcription initiation factor TFIIB
Fna060598	606	73	32	5.49447	2.39584	-1.19745	Down	4.94e-05	0.000334899	2 GO:0000079; regulation of cyclin-dependent protein kinase activity; Biological Process GO:0019901; protein kinase binding; Molecular Function	1 IPR013922; Cyclin PHO80-like	PHO80; similar to S. cerevisiae Pho80p cyclin: negative regulator of PHO81 and PHO5; K06654 phosphate system cyclin PHO80
Fna045545	2496	82	39	1.49846	0.708927	-1.07977	Down	7.45e-05	0.000484797	1 GO:0005634; nucleus; Cellular Component	3 IPR004367; Cyclin, C-terminal IPR006671; Cyclin, N-terminal IPR013763; Cyclin-like	CYCA2;4 (Cyclin A2;4); cyclin-dependent protein kinase regulator; K06627 cyclin A
Fna020544	1176	1577	753	61.1646	29.0515	-1.07408	Down	1.2e-67	1.01e-65	1 GO:0005515; protein binding; Molecular Function	1 IPR001810; F-box domain, cyclin-like	Na
Fna085925	1173	188	90	7.3103	3.48117	-1.07036	Down	2.34e-09	3.06e-08	1 GO:0005515; protein binding; Molecular Function	2 IPR001810; F-box domain, cyclin-like IPR006652; Kelch repeat type 1	kelch-like 10-like; K10448 kelch-like protein 10
